# Supplementary material for: 4-(2-Nitro­benzene­sulfonamido)pyridinium nitrate
Source: Acta Crystallogr Sect E Struct Rep Online. 2008 Nov 8;64(Pt 12):o2281. doi: 10.1107/S1600536808035654 (PMC2959887; doi:10.1107/S1600536808035654)
Supplement: Supplementary file 1 [file e-64-o2281-sup1.cif]

##############################################################################
###                                                                        ###
###        Electronic paper (Acta Crystallographica Section E)             ###
###                                                                        ###
##############################################################################
#                                                                            #
# This CIF contains the data in a paper accepted for publication in Acta     #
# Crystallographica Section E. It conforms to the requirements of Notes      #
# for Authors for Section E, and has been peer reviewed under the auspices   #
# of the IUCr Commission on Journals.                                        #
#                                                                            #
# Full details of the Crystallographic Information File format               #
# are given in the paper "The Crystallographic Information File (CIF):       #
# a New Standard Archive File for Crystallography" by S. R. Hall, F. H.      #
# Allen and I. D. Brown [Acta Cryst. (1991), A47, 655-685].                  #
#                                                                            #
# The current version of the core CIF dictionary is obtainable from          #
# ftp://ftp.iucr.org/pub/cif_core.dic. The current version number is 2.4.    #
#                                                                            #
# Software is freely available for graphical display of the structure(s) in  #
# this CIF.  For information consult the CIF home page http://www.iucr.org/  #
# cif/home.html                                                              #
#                                                                            #
# This file may be used for bona fide research purposes within the           #
# scientific community so long as proper attribution is given to the journal # 
# article from which it was obtained.                                        #
#                                                                            #
##############################################################################
                                             
data_global
_audit_creation_method     SHELXL97
_journal_date_recd_electronic     2008-10-23
_journal_date_accepted     2008-10-30
_journal_name_full     'Acta Crystallographica, Section E'
_journal_year     2008
_journal_volume     64
_journal_issue     12
_journal_page_first     o2281
_journal_page_last     o2281
_journal_paper_category     QO
_journal_coeditor_code     RK2115
_publ_contact_author_name     'Liang Zhao'
_publ_contact_author_address
;
 School of Food Science Henan Institute of Science and Technology
 Xinxiang, 453003 People's Republic of China
;
_publ_contact_author_email     l_zhaohn@yahoo.cn
_publ_contact_author_fax     ?
_publ_contact_author_phone     ?
_publ_section_title
;
4-(2-Nitrobenzenesulfonamido)pyridinium nitrate
;
loop_
    _publ_author_name
    _publ_author_address
    'Liang Zhao'
;
School of Food Science
Henan Institute of Science and Technology
Xinxiang 453003
People's Republic of China
;
    'Qi-Fei Yu'
;
Department of Food and Biological Engineering
Zhangzhou Institute of Technology
Henan University of Technology
Zhangzhou 363000
People's Republic of China
;
data_I
_chemical_name_systematic
;
4-(2-Nitrobenzenesulfonamido)pyridinium nitrate
;
_chemical_name_common     ?
_chemical_formula_moiety     'C11 H10 N3 O4 S +, N O3 -'
_chemical_formula_sum     'C11 H10 N4 O7 S'
_chemical_formula_iupac     'C11 H10 N3 O4 S +, N O3 -'
_chemical_formula_weight     342.30
_chemical_melting_point     ?
_symmetry_cell_setting     orthorhombic
_symmetry_space_group_name_H-M     'P n a 21'
_symmetry_space_group_name_Hall     'P 2c -2n'
loop_
    _symmetry_equiv_pos_as_xyz
    'x, y, z'
    '-x, -y, z+1/2'
    'x+1/2, -y+1/2, z'
    '-x+1/2, y+1/2, z+1/2'
_cell_length_a     14.716(3)
_cell_length_b     8.6671(17)
_cell_length_c     21.941(4)
_cell_angle_alpha     90.00
_cell_angle_beta     90.00
_cell_angle_gamma     90.00
_cell_volume     2798.5(9)
_cell_formula_units_Z     8
_cell_measurement_reflns_used     8078
_cell_measurement_theta_min     3.110
_cell_measurement_theta_max     27.087
_cell_measurement_temperature     113(2)
_exptl_crystal_description     'Block'
_exptl_crystal_colour     'Colourless'
_exptl_crystal_size_max     0.20
_exptl_crystal_size_mid     0.16
_exptl_crystal_size_min     0.02
_exptl_crystal_density_diffrn     1.625
_exptl_crystal_density_meas     ?
_exptl_crystal_density_method     'Not measured'
_exptl_crystal_F_000     1408
_exptl_absorpt_coefficient_mu     0.277
_exptl_absorpt_correction_type     'multi-scan'
_exptl_absorpt_process_details     '(CrystalClear; Rigaku/MSC, 2005)'
_exptl_absorpt_correction_T_min     0.943
_exptl_absorpt_correction_T_max     0.998
_exptl_special_details
;
;
_diffrn_ambient_temperature     113(2)
_diffrn_radiation_type     MoK\a
_diffrn_radiation_wavelength     0.71073
_diffrn_radiation_source     'Rotating anode'
_diffrn_radiation_monochromator     'Confocal'
_diffrn_measurement_device_type     'Rigaku Saturn CCD area-detector'
_diffrn_measurement_method     \w
_diffrn_detector_area_resol_mean     7.31
_diffrn_reflns_number     20607
_diffrn_reflns_av_R_equivalents     0.0455
_diffrn_reflns_av_sigmaI/netI     0.0524
_diffrn_reflns_theta_min     3.30
_diffrn_reflns_theta_max     27.10
_diffrn_reflns_theta_full     27.10
_diffrn_measured_fraction_theta_max     0.996
_diffrn_measured_fraction_theta_full     0.996
_diffrn_reflns_limit_h_min     -18
_diffrn_reflns_limit_h_max     18
_diffrn_reflns_limit_k_min     -11
_diffrn_reflns_limit_k_max     9
_diffrn_reflns_limit_l_min     -20
_diffrn_reflns_limit_l_max     28
_diffrn_standards_number     0
_diffrn_standards_interval_count     0
_diffrn_standards_interval_time     0
_diffrn_standards_decay_%     0
_refine_special_details
;
 Refinement of <i>F</i>^2^ against ALL reflections. The weighted
 <i>R</i>--factor <i>wR</i> and goodness of fit <i>S</i> are based on
 <i>F</i>^2^, conventional <i>R</i>--factors <i>R</i> are based on <i>F</i>,
 with <i>F</i> set to zero for negative <i>F</i>^2^. The threshold expression
 of <i>F</i>^2^ > \s(<i>F</i>^2^) is used only for calculating
 <i>R</i>--factors(gt) <i>etc</i>. and is not relevant to the choice of
 reflections for refinement. <i>R</i>--factors based on <i>F</i>^2^ are
 statistically about twice as large as those based on <i>F</i>, and
 <i>R</i>--factors based on ALL data will be even larger.
;
_reflns_number_total     5734
_reflns_number_gt     5237
_reflns_threshold_expression     I>2\s(I)
_refine_ls_structure_factor_coef     Fsqd
_refine_ls_matrix_type     'Full'
_refine_ls_R_factor_all     0.0450
_refine_ls_R_factor_gt     0.0401
_refine_ls_wR_factor_gt     0.0943
_refine_ls_wR_factor_ref     0.0978
_refine_ls_goodness_of_fit_ref     1.040
_refine_ls_restrained_S_all     1.040
_refine_ls_number_reflns     5734
_refine_ls_number_parameters     432
_refine_ls_number_restraints     1
_refine_ls_hydrogen_treatment     mixed
_refine_ls_weighting_scheme     'Calc'
_refine_ls_weighting_details
         'calc w=1/[\s^2^(Fo^2^)+(0.0538P)^2^+0.0901P] where P=(Fo^2^+2Fc^2^)/3'
_atom_sites_solution_hydrogens     geom
_atom_sites_solution_primary     direct
_atom_sites_solution_secondary     difmap
_refine_ls_shift/su_max     0.001
_refine_ls_shift/su_mean     0.000
_refine_diff_density_max     0.419
_refine_diff_density_min     -0.330
_refine_ls_extinction_method     'SHELXL97 (Sheldrick, 2008)'
_refine_ls_extinction_coef     0.0054(7)
_refine_ls_extinction_expression
                                  'Fc^*^=kFc[1+0.001xFc^2^\l^3^/sin(2\q)]^-1/4^'
_refine_ls_abs_structure_details     'Flack (1983), 2570 Friedel pairs'
_refine_ls_abs_structure_Flack     0.14(6)
loop_
    _atom_type_symbol
    _atom_type_description
    _atom_type_scat_dispersion_real
    _atom_type_scat_dispersion_imag
    _atom_type_scat_source
    'C' 'C' 0.0033 0.0016
                         'International Tables Vol C Tables 4.2.6.8 and 6.1.1.4'
    'H' 'H' 0.0000 0.0000
                         'International Tables Vol C Tables 4.2.6.8 and 6.1.1.4'
    'N' 'N' 0.0061 0.0033
                         'International Tables Vol C Tables 4.2.6.8 and 6.1.1.4'
    'O' 'O' 0.0106 0.0060
                         'International Tables Vol C Tables 4.2.6.8 and 6.1.1.4'
    'S' 'S' 0.1246 0.1234
                         'International Tables Vol C Tables 4.2.6.8 and 6.1.1.4'
_computing_data_collection     'CrystalClear (Rigaku/MSC, 2005)'
_computing_cell_refinement     'Crystalclear (Rigaku/MSC, 2005)'
_computing_data_reduction     'CrystalStructure (Rigaku/MSC, 2005)'
_computing_structure_solution     'SHELXS97 (Sheldrick, 2008)'
_computing_structure_refinement     'SHELXL97 (Sheldrick, 2008)'
_computing_molecular_graphics     'SHELXTL (Sheldrick, 2008)'
_computing_publication_material     'SHELXTL (Sheldrick, 2008)'
loop_
    _atom_site_type_symbol
    _atom_site_label
    _atom_site_fract_x
    _atom_site_fract_y
    _atom_site_fract_z
    _atom_site_U_iso_or_equiv
    _atom_site_adp_type
    _atom_site_calc_flag
    _atom_site_refinement_flags
    _atom_site_occupancy
    _atom_site_disorder_assembly
    _atom_site_disorder_group
    S S1 0.55489(4) 0.54735(7) 0.70897(3) 0.01874(14) Uani d . 1 . .
    S S2 0.74559(4) 0.43842(7) 0.42871(3) 0.02018(14) Uani d . 1 . .
    O O1 0.63055(12) 0.5867(2) 0.74667(8) 0.0233(4) Uani d . 1 . .
    O O2 0.53170(13) 0.3890(2) 0.69999(8) 0.0248(4) Uani d . 1 . .
    O O3 0.38958(15) 0.5302(3) 0.62281(9) 0.0384(5) Uani d . 1 . .
    O O4 0.4342(2) 0.4321(4) 0.53747(12) 0.0689(10) Uani d . 1 . .
    O O5 0.66949(13) 0.3918(2) 0.39273(8) 0.0256(4) Uani d . 1 . .
    O O6 0.76670(13) 0.5983(2) 0.43544(9) 0.0270(4) Uani d . 1 . .
    O O7 0.91479(15) 0.4690(3) 0.51112(10) 0.0437(6) Uani d . 1 . .
    O O8 0.8745(2) 0.5660(4) 0.59706(13) 0.0769(11) Uani d . 1 . .
    N N1 0.40728(15) 1.0904(3) 0.75443(9) 0.0202(4) Uani d . 1 . .
    N N2 0.46295(15) 0.6264(2) 0.73697(9) 0.0185(4) Uani d . 1 . .
    N N3 0.44496(18) 0.5160(3) 0.58163(11) 0.0330(6) Uani d . 1 . .
    N N4 0.89765(15) -0.1009(3) 0.37907(9) 0.0186(4) Uani d . 1 . .
    N N5 0.83710(16) 0.3598(3) 0.40056(9) 0.0200(5) Uani d . 1 . .
    N N6 0.86294(19) 0.4797(3) 0.55345(11) 0.0361(6) Uani d . 1 . .
    C C1 0.44743(16) 0.7834(3) 0.74440(10) 0.0160(5) Uani d . 1 . .
    C C2 0.35733(17) 0.8310(3) 0.75337(10) 0.0173(5) Uani d . 1 . .
    H H2 0.3096 0.7576 0.7560 0.021 Uiso calc R 1 . .
    C C3 0.33974(17) 0.9853(3) 0.75823(11) 0.0191(5) Uani d . 1 . .
    H H3 0.2790 1.0192 0.7644 0.023 Uiso calc R 1 . .
    C C4 0.49413(18) 1.0467(3) 0.74780(11) 0.0199(5) Uani d . 1 . .
    H H4 0.5406 1.1227 0.7465 0.024 Uiso calc R 1 . .
    C C5 0.51674(19) 0.8933(3) 0.74283(11) 0.0205(5) Uani d . 1 . .
    H H5 0.5784 0.8626 0.7384 0.025 Uiso calc R 1 . .
    C C6 0.57669(18) 0.6366(3) 0.63708(11) 0.0206(5) Uani d . 1 . .
    C C7 0.65379(17) 0.7288(3) 0.63400(11) 0.0220(5) Uani d . 1 . .
    H H7 0.6886 0.7462 0.6698 0.026 Uiso calc R 1 . .
    C C8 0.6808(2) 0.7962(3) 0.57937(12) 0.0255(6) Uani d . 1 . .
    H H8 0.7331 0.8602 0.5781 0.031 Uiso calc R 1 . .
    C C9 0.6311(2) 0.7697(3) 0.52707(12) 0.0279(6) Uani d . 1 . .
    H H9 0.6491 0.8159 0.4897 0.033 Uiso calc R 1 . .
    C C10 0.5556(2) 0.6764(4) 0.52898(12) 0.0307(7) Uani d . 1 . .
    H H10 0.5221 0.6572 0.4928 0.037 Uiso calc R 1 . .
    C C11 0.52818(19) 0.6104(3) 0.58340(12) 0.0226(5) Uani d . 1 . .
    C C12 0.85468(17) 0.2042(3) 0.39336(10) 0.0180(5) Uani d . 1 . .
    C C13 0.94527(17) 0.1584(3) 0.38431(10) 0.0181(5) Uani d . 1 . .
    H H13 0.9925 0.2331 0.3832 0.022 Uiso calc R 1 . .
    C C14 0.96478(19) 0.0056(3) 0.37715(11) 0.0206(5) Uani d . 1 . .
    H H14 1.0258 -0.0262 0.3708 0.025 Uiso calc R 1 . .
    C C15 0.80967(19) -0.0599(3) 0.38700(11) 0.0214(5) Uani d . 1 . .
    H H15 0.7638 -0.1370 0.3875 0.026 Uiso calc R 1 . .
    C C16 0.78660(18) 0.0911(3) 0.39421(11) 0.0190(5) Uani d . 1 . .
    H H16 0.7248 0.1196 0.3998 0.023 Uiso calc R 1 . .
    C C17 0.72784(18) 0.3544(3) 0.50237(11) 0.0207(5) Uani d . 1 . .
    C C18 0.65166(18) 0.2619(3) 0.50870(11) 0.0247(6) Uani d . 1 . .
    H H18 0.6141 0.2427 0.4743 0.030 Uiso calc R 1 . .
    C C19 0.6294(2) 0.1970(3) 0.56452(12) 0.0283(6) Uani d . 1 . .
    H H19 0.5777 0.1320 0.5678 0.034 Uiso calc R 1 . .
    C C20 0.6817(2) 0.2263(4) 0.61506(13) 0.0336(7) Uani d . 1 . .
    H H20 0.6664 0.1814 0.6532 0.040 Uiso calc R 1 . .
    C C21 0.7570(2) 0.3217(4) 0.61016(13) 0.0337(7) Uani d . 1 . .
    H H21 0.7926 0.3443 0.6452 0.040 Uiso calc R 1 . .
    C C22 0.7801(2) 0.3839(3) 0.55443(12) 0.0275(6) Uani d . 1 . .
    O O9 0.71160(13) 0.2133(2) 0.76947(9) 0.0310(5) Uani d . 1 . .
    O O10 0.72427(15) -0.0296(2) 0.74762(11) 0.0348(5) Uani d . 1 . .
    O O11 0.84491(13) 0.1111(2) 0.75566(10) 0.0280(4) Uani d . 1 . .
    N N7 0.75865(15) 0.0975(2) 0.75795(10) 0.0198(5) Uani d . 1 . .
    O O12 0.91094(12) 0.2926(2) 0.88498(8) 0.0256(4) Uani d . 1 . .
    O O13 1.04400(13) 0.4007(2) 0.88032(9) 0.0257(4) Uani d . 1 . .
    O O14 0.92515(15) 0.5367(2) 0.90341(10) 0.0318(5) Uani d . 1 . .
    N N8 0.95891(15) 0.4105(2) 0.89013(9) 0.0193(4) Uani d . 1 . .
    H H1A 0.384(2) 1.207(4) 0.7547(15) 0.044(9) Uiso d . 1 . .
    H H4A 0.9161(19) -0.199(4) 0.3751(12) 0.017(7) Uiso d . 1 . .
    H H5A 0.890(2) 0.420(3) 0.3983(12) 0.016(7) Uiso d . 1 . .
    H H2A 0.413(3) 0.554(5) 0.7422(17) 0.053(11) Uiso d . 1 . .
loop_
    _atom_site_aniso_label
    _atom_site_aniso_U_11
    _atom_site_aniso_U_22
    _atom_site_aniso_U_33
    _atom_site_aniso_U_12
    _atom_site_aniso_U_13
    _atom_site_aniso_U_23
    S1 0.0182(3) 0.0171(3) 0.0209(3) 0.0031(2) 0.0009(2) 0.0013(2)
    S2 0.0189(3) 0.0176(3) 0.0240(3) 0.0032(2) 0.0005(2) 0.0011(2)
    O1 0.0181(10) 0.0296(11) 0.0220(9) 0.0047(8) -0.0031(7) 0.0024(7)
    O2 0.0272(11) 0.0151(9) 0.0320(10) 0.0040(8) 0.0058(8) 0.0004(7)
    O3 0.0316(12) 0.0502(15) 0.0333(11) -0.0108(11) -0.0023(9) -0.0030(9)
    O4 0.070(2) 0.090(2) 0.0469(15) -0.0440(18) 0.0051(13) -0.0351(14)
    O5 0.0189(10) 0.0325(12) 0.0254(9) 0.0035(8) -0.0028(7) 0.0023(7)
    O6 0.0298(11) 0.0140(9) 0.0371(11) 0.0046(7) 0.0045(9) 0.0017(7)
    O7 0.0301(13) 0.0669(18) 0.0341(12) -0.0137(11) -0.0006(9) -0.0057(10)
    O8 0.070(2) 0.101(3) 0.0595(18) -0.0401(19) 0.0026(15) -0.0462(16)
    N1 0.0251(12) 0.0147(11) 0.0208(10) 0.0011(9) -0.0024(9) -0.0011(8)
    N2 0.0158(11) 0.0135(11) 0.0262(10) 0.0016(8) 0.0016(8) -0.0003(8)
    N3 0.0296(14) 0.0409(16) 0.0284(12) -0.0082(12) -0.0055(10) -0.0036(11)
    N4 0.0179(11) 0.0147(12) 0.0231(10) 0.0026(9) -0.0016(8) 0.0009(7)
    N5 0.0192(12) 0.0144(11) 0.0263(11) 0.0003(9) 0.0039(8) -0.0004(8)
    N6 0.0300(15) 0.0478(17) 0.0305(13) -0.0070(13) -0.0056(11) -0.0082(11)
    C1 0.0168(12) 0.0138(12) 0.0175(11) 0.0007(9) 0.0015(9) 0.0000(8)
    C2 0.0146(12) 0.0166(12) 0.0207(11) -0.0010(10) -0.0031(9) 0.0004(9)
    C3 0.0134(12) 0.0205(13) 0.0233(12) 0.0026(10) 0.0010(9) -0.0004(9)
    C4 0.0188(13) 0.0196(13) 0.0215(11) -0.0007(10) -0.0011(10) 0.0000(9)
    C5 0.0193(14) 0.0206(14) 0.0216(12) 0.0004(10) -0.0001(10) -0.0018(9)
    C6 0.0236(13) 0.0184(13) 0.0197(11) 0.0041(10) -0.0008(9) 0.0007(9)
    C7 0.0207(14) 0.0209(14) 0.0243(12) 0.0011(11) -0.0001(10) -0.0006(10)
    C8 0.0233(14) 0.0241(14) 0.0290(13) -0.0010(11) 0.0055(11) 0.0020(10)
    C9 0.0329(16) 0.0268(15) 0.0239(12) 0.0025(12) 0.0048(11) 0.0027(10)
    C10 0.0366(18) 0.0333(17) 0.0223(14) 0.0011(13) -0.0035(11) -0.0054(11)
    C11 0.0202(15) 0.0224(14) 0.0252(12) -0.0001(11) -0.0015(10) -0.0053(9)
    C12 0.0236(13) 0.0152(12) 0.0150(10) 0.0008(10) -0.0038(9) 0.0017(8)
    C13 0.0179(12) 0.0184(13) 0.0180(11) -0.0005(10) 0.0003(9) 0.0004(9)
    C14 0.0236(14) 0.0196(13) 0.0187(11) 0.0019(11) -0.0011(9) -0.0027(9)
    C15 0.0218(14) 0.0196(13) 0.0229(12) -0.0038(10) -0.0004(10) 0.0000(9)
    C16 0.0159(12) 0.0194(13) 0.0217(11) -0.0005(10) -0.0002(10) 0.0001(9)
    C17 0.0227(13) 0.0173(13) 0.0220(12) 0.0044(11) 0.0008(9) -0.0030(9)
    C18 0.0249(14) 0.0207(14) 0.0284(13) 0.0010(11) 0.0029(11) -0.0039(10)
    C19 0.0270(15) 0.0246(15) 0.0334(14) 0.0008(12) 0.0072(11) 0.0002(11)
    C20 0.0361(18) 0.0377(19) 0.0270(13) 0.0117(14) 0.0054(12) 0.0057(11)
    C21 0.0359(18) 0.0425(19) 0.0228(13) 0.0043(14) -0.0046(11) -0.0037(11)
    C22 0.0276(17) 0.0276(15) 0.0273(13) -0.0009(12) 0.0002(11) -0.0040(10)
    O9 0.0206(10) 0.0199(11) 0.0526(12) 0.0062(8) 0.0013(9) -0.0032(8)
    O10 0.0240(11) 0.0164(10) 0.0641(14) -0.0049(8) -0.0049(10) -0.0047(9)
    O11 0.0155(10) 0.0191(10) 0.0495(12) -0.0017(8) 0.0039(8) -0.0025(8)
    N7 0.0179(12) 0.0159(11) 0.0255(11) -0.0003(9) -0.0007(8) -0.0014(8)
    O12 0.0231(10) 0.0196(10) 0.0341(10) -0.0052(8) -0.0010(8) 0.0019(7)
    O13 0.0191(10) 0.0188(10) 0.0392(11) 0.0021(7) 0.0008(8) -0.0024(8)
    O14 0.0245(10) 0.0203(11) 0.0505(13) 0.0047(8) 0.0014(9) -0.0046(8)
    N8 0.0191(11) 0.0188(11) 0.0200(10) 0.0003(9) -0.0028(8) 0.0021(8)
_geom_special_details
;
 All s.u.'s (except the s.u. in the dihedral angle between two l.s. planes)
 are estimated using the full covariance matrix. The cell s.u.'s are taken
 into account individually in the estimation of s.u.'s in distances, angles
 and torsion angles; correlations between s.u.'s in cell parameters are only
 used when they are defined by crystal symmetry. An approximate (isotropic)
 treatment of cell s.u.'s is used for estimating s.u.'s involving l.s. planes.
;
loop_
    _geom_bond_atom_site_label_1
    _geom_bond_atom_site_label_2
    _geom_bond_site_symmetry_2
    _geom_bond_distance
    _geom_bond_publ_flag
    S1 O2 . 1.4281(19) ?
    S1 O1 . 1.4284(19) ?
    S1 N2 . 1.636(2) ?
    S1 C6 . 1.786(2) ?
    S2 O6 . 1.4275(19) ?
    S2 O5 . 1.429(2) ?
    S2 N5 . 1.631(2) ?
    S2 C17 . 1.792(3) ?
    O3 N3 . 1.223(3) ?
    O4 N3 . 1.222(3) ?
    O7 N6 . 1.206(3) ?
    O8 N6 . 1.226(4) ?
    N1 C4 . 1.341(3) ?
    N1 C3 . 1.351(3) ?
    N1 H1A . 1.06(4) ?
    N2 C1 . 1.389(3) ?
    N2 H2A . 0.97(4) ?
    N3 C11 . 1.473(4) ?
    N4 C14 . 1.352(4) ?
    N4 C15 . 1.354(3) ?
    N4 H4A . 0.90(3) ?
    N5 C12 . 1.382(3) ?
    N5 H5A . 0.94(3) ?
    N6 C22 . 1.476(4) ?
    C1 C5 . 1.396(3) ?
    C1 C2 . 1.403(3) ?
    C2 C3 . 1.366(4) ?
    C2 H2 . 0.9500 ?
    C3 H3 . 0.9500 ?
    C4 C5 . 1.375(3) ?
    C4 H4 . 0.9500 ?
    C5 H5 . 0.9500 ?
    C6 C7 . 1.390(4) ?
    C6 C11 . 1.396(4) ?
    C7 C8 . 1.391(4) ?
    C7 H7 . 0.9500 ?
    C8 C9 . 1.379(4) ?
    C8 H8 . 0.9500 ?
    C9 C10 . 1.375(4) ?
    C9 H9 . 0.9500 ?
    C10 C11 . 1.385(4) ?
    C10 H10 . 0.9500 ?
    C12 C16 . 1.402(4) ?
    C12 C13 . 1.405(4) ?
    C13 C14 . 1.365(4) ?
    C13 H13 . 0.9500 ?
    C14 H14 . 0.9500 ?
    C15 C16 . 1.361(4) ?
    C15 H15 . 0.9500 ?
    C16 H16 . 0.9500 ?
    C17 C18 . 1.385(4) ?
    C17 C22 . 1.400(4) ?
    C18 C19 . 1.387(4) ?
    C18 H18 . 0.9500 ?
    C19 C20 . 1.374(4) ?
    C19 H19 . 0.9500 ?
    C20 C21 . 1.387(4) ?
    C20 H20 . 0.9500 ?
    C21 C22 . 1.379(4) ?
    C21 H21 . 0.9500 ?
    O9 N7 . 1.245(3) ?
    O10 N7 . 1.233(3) ?
    O11 N7 . 1.276(3) ?
    O12 N8 . 1.248(3) ?
    O13 N8 . 1.273(3) ?
    O14 N8 . 1.236(3) ?
loop_
    _geom_angle_atom_site_label_1
    _geom_angle_atom_site_label_2
    _geom_angle_atom_site_label_3
    _geom_angle_site_symmetry_1
    _geom_angle_site_symmetry_3
    _geom_angle
    _geom_angle_publ_flag
    O2 S1 O1 . . 119.72(12) ?
    O2 S1 N2 . . 104.89(12) ?
    O1 S1 N2 . . 109.10(11) ?
    O2 S1 C6 . . 109.71(12) ?
    O1 S1 C6 . . 105.54(12) ?
    N2 S1 C6 . . 107.38(12) ?
    O6 S2 O5 . . 120.17(12) ?
    O6 S2 N5 . . 105.37(12) ?
    O5 S2 N5 . . 108.65(12) ?
    O6 S2 C17 . . 109.44(12) ?
    O5 S2 C17 . . 105.61(12) ?
    N5 S2 C17 . . 106.99(12) ?
    C4 N1 C3 . . 121.1(2) ?
    C4 N1 H1A . . 125.2(19) ?
    C3 N1 H1A . . 113.6(19) ?
    C1 N2 S1 . . 126.18(18) ?
    C1 N2 H2A . . 120(2) ?
    S1 N2 H2A . . 113(2) ?
    O4 N3 O3 . . 124.0(3) ?
    O4 N3 C11 . . 117.3(3) ?
    O3 N3 C11 . . 118.6(2) ?
    C14 N4 C15 . . 121.6(2) ?
    C14 N4 H4A . . 115.1(18) ?
    C15 N4 H4A . . 123.4(18) ?
    C12 N5 S2 . . 127.28(19) ?
    C12 N5 H5A . . 112.8(17) ?
    S2 N5 H5A . . 117.9(17) ?
    O7 N6 O8 . . 124.1(3) ?
    O7 N6 C22 . . 119.4(2) ?
    O8 N6 C22 . . 116.5(3) ?
    N2 C1 C5 . . 123.0(2) ?
    N2 C1 C2 . . 117.4(2) ?
    C5 C1 C2 . . 119.6(2) ?
    C3 C2 C1 . . 118.6(2) ?
    C3 C2 H2 . . 120.7 ?
    C1 C2 H2 . . 120.7 ?
    N1 C3 C2 . . 121.1(2) ?
    N1 C3 H3 . . 119.5 ?
    C2 C3 H3 . . 119.5 ?
    N1 C4 C5 . . 120.8(2) ?
    N1 C4 H4 . . 119.6 ?
    C5 C4 H4 . . 119.6 ?
    C4 C5 C1 . . 118.7(2) ?
    C4 C5 H5 . . 120.6 ?
    C1 C5 H5 . . 120.6 ?
    C7 C6 C11 . . 118.0(2) ?
    C7 C6 S1 . . 116.03(18) ?
    C11 C6 S1 . . 125.7(2) ?
    C6 C7 C8 . . 121.1(2) ?
    C6 C7 H7 . . 119.5 ?
    C8 C7 H7 . . 119.5 ?
    C9 C8 C7 . . 119.7(3) ?
    C9 C8 H8 . . 120.1 ?
    C7 C8 H8 . . 120.1 ?
    C10 C9 C8 . . 120.0(2) ?
    C10 C9 H9 . . 120.0 ?
    C8 C9 H9 . . 120.0 ?
    C9 C10 C11 . . 120.4(3) ?
    C9 C10 H10 . . 119.8 ?
    C11 C10 H10 . . 119.8 ?
    C10 C11 C6 . . 120.7(3) ?
    C10 C11 N3 . . 116.7(2) ?
    C6 C11 N3 . . 122.5(2) ?
    N5 C12 C16 . . 123.2(2) ?
    N5 C12 C13 . . 118.0(2) ?
    C16 C12 C13 . . 118.8(2) ?
    C14 C13 C12 . . 119.4(2) ?
    C14 C13 H13 . . 120.3 ?
    C12 C13 H13 . . 120.3 ?
    N4 C14 C13 . . 120.3(2) ?
    N4 C14 H14 . . 119.8 ?
    C13 C14 H14 . . 119.8 ?
    N4 C15 C16 . . 120.4(2) ?
    N4 C15 H15 . . 119.8 ?
    C16 C15 H15 . . 119.8 ?
    C15 C16 C12 . . 119.5(2) ?
    C15 C16 H16 . . 120.2 ?
    C12 C16 H16 . . 120.2 ?
    C18 C17 C22 . . 117.9(2) ?
    C18 C17 S2 . . 116.33(18) ?
    C22 C17 S2 . . 125.6(2) ?
    C17 C18 C19 . . 121.0(2) ?
    C17 C18 H18 . . 119.5 ?
    C19 C18 H18 . . 119.5 ?
    C20 C19 C18 . . 120.4(3) ?
    C20 C19 H19 . . 119.8 ?
    C18 C19 H19 . . 119.8 ?
    C19 C20 C21 . . 119.7(3) ?
    C19 C20 H20 . . 120.2 ?
    C21 C20 H20 . . 120.2 ?
    C22 C21 C20 . . 119.9(3) ?
    C22 C21 H21 . . 120.0 ?
    C20 C21 H21 . . 120.0 ?
    C21 C22 C17 . . 121.1(3) ?
    C21 C22 N6 . . 115.9(3) ?
    C17 C22 N6 . . 123.0(2) ?
    O10 N7 O9 . . 121.9(2) ?
    O10 N7 O11 . . 118.9(2) ?
    O9 N7 O11 . . 119.1(2) ?
    O14 N8 O12 . . 121.3(2) ?
    O14 N8 O13 . . 119.6(2) ?
    O12 N8 O13 . . 119.1(2) ?
loop_
    _geom_torsion_atom_site_label_1
    _geom_torsion_atom_site_label_2
    _geom_torsion_atom_site_label_3
    _geom_torsion_atom_site_label_4
    _geom_torsion_site_symmetry_1
    _geom_torsion_site_symmetry_2
    _geom_torsion_site_symmetry_3
    _geom_torsion_site_symmetry_4
    _geom_torsion
    _geom_torsion_publ_flag
    O2 S1 N2 C1 . . . . -169.3(2) ?
    O1 S1 N2 C1 . . . . 61.3(2) ?
    C6 S1 N2 C1 . . . . -52.7(2) ?
    O6 S2 N5 C12 . . . . 170.8(2) ?
    O5 S2 N5 C12 . . . . -59.2(2) ?
    C17 S2 N5 C12 . . . . 54.4(2) ?
    S1 N2 C1 C5 . . . . -16.3(3) ?
    S1 N2 C1 C2 . . . . 163.17(18) ?
    N2 C1 C2 C3 . . . . -177.3(2) ?
    C5 C1 C2 C3 . . . . 2.2(3) ?
    C4 N1 C3 C2 . . . . -2.3(4) ?
    C1 C2 C3 N1 . . . . 0.1(3) ?
    C3 N1 C4 C5 . . . . 2.0(4) ?
    N1 C4 C5 C1 . . . . 0.4(3) ?
    N2 C1 C5 C4 . . . . 177.0(2) ?
    C2 C1 C5 C4 . . . . -2.5(3) ?
    O2 S1 C6 C7 . . . . -134.5(2) ?
    O1 S1 C6 C7 . . . . -4.3(2) ?
    N2 S1 C6 C7 . . . . 112.0(2) ?
    O2 S1 C6 C11 . . . . 39.3(3) ?
    O1 S1 C6 C11 . . . . 169.6(2) ?
    N2 S1 C6 C11 . . . . -74.1(3) ?
    C11 C6 C7 C8 . . . . 1.5(4) ?
    S1 C6 C7 C8 . . . . 175.8(2) ?
    C6 C7 C8 C9 . . . . -0.9(4) ?
    C7 C8 C9 C10 . . . . -0.3(4) ?
    C8 C9 C10 C11 . . . . 0.9(4) ?
    C9 C10 C11 C6 . . . . -0.3(4) ?
    C9 C10 C11 N3 . . . . 178.1(3) ?
    C7 C6 C11 C10 . . . . -0.9(4) ?
    S1 C6 C11 C10 . . . . -174.7(2) ?
    C7 C6 C11 N3 . . . . -179.2(3) ?
    S1 C6 C11 N3 . . . . 7.0(4) ?
    O4 N3 C11 C10 . . . . 40.2(4) ?
    O3 N3 C11 C10 . . . . -137.1(3) ?
    O4 N3 C11 C6 . . . . -141.4(3) ?
    O3 N3 C11 C6 . . . . 41.3(4) ?
    S2 N5 C12 C16 . . . . 17.8(3) ?
    S2 N5 C12 C13 . . . . -162.69(19) ?
    N5 C12 C13 C14 . . . . 179.9(2) ?
    C16 C12 C13 C14 . . . . -0.6(3) ?
    C15 N4 C14 C13 . . . . 1.2(3) ?
    C12 C13 C14 N4 . . . . -0.4(3) ?
    C14 N4 C15 C16 . . . . -1.0(4) ?
    N4 C15 C16 C12 . . . . 0.0(3) ?
    N5 C12 C16 C15 . . . . -179.8(2) ?
    C13 C12 C16 C15 . . . . 0.8(3) ?
    O6 S2 C17 C18 . . . . 133.3(2) ?
    O5 S2 C17 C18 . . . . 2.6(2) ?
    N5 S2 C17 C18 . . . . -113.0(2) ?
    O6 S2 C17 C22 . . . . -41.5(3) ?
    O5 S2 C17 C22 . . . . -172.2(2) ?
    N5 S2 C17 C22 . . . . 72.2(3) ?
    C22 C17 C18 C19 . . . . -1.8(4) ?
    S2 C17 C18 C19 . . . . -177.1(2) ?
    C17 C18 C19 C20 . . . . 1.5(4) ?
    C18 C19 C20 C21 . . . . 0.2(4) ?
    C19 C20 C21 C22 . . . . -1.5(5) ?
    C20 C21 C22 C17 . . . . 1.0(5) ?
    C20 C21 C22 N6 . . . . -178.1(3) ?
    C18 C17 C22 C21 . . . . 0.6(4) ?
    S2 C17 C22 C21 . . . . 175.3(2) ?
    C18 C17 C22 N6 . . . . 179.6(3) ?
    S2 C17 C22 N6 . . . . -5.6(4) ?
    O7 N6 C22 C21 . . . . 139.4(3) ?
    O8 N6 C22 C21 . . . . -40.2(4) ?
    O7 N6 C22 C17 . . . . -39.7(4) ?
    O8 N6 C22 C17 . . . . 140.7(3) ?
loop_
    _geom_hbond_atom_site_label_D
    _geom_hbond_atom_site_label_H
    _geom_hbond_atom_site_label_A
    _geom_hbond_site_symmetry_A
    _geom_hbond_distance_DH
    _geom_hbond_distance_HA
    _geom_hbond_distance_DA
    _geom_hbond_angle_DHA
    N1 H1A O11 3_465 1.06(4) 1.68(4) 2.745(3) 179(3)
    N1 H1A O9 3_465 1.06(4) 2.65(3) 3.361(3) 124(2)
    N4 H4A O13 2_754 0.90(3) 1.85(3) 2.737(3) 171(2)
    N4 H4A O12 2_754 0.90(3) 2.68(3) 3.273(3) 124(2)
    N5 H5A O13 2_764 0.94(3) 1.87(3) 2.751(3) 155(2)
    N2 H2A O11 3_455 0.97(4) 1.78(4) 2.725(3) 166(4)
