# Supplementary material for: 4-(2-Nitro­benzene­sulfonamido)pyridinium nitrate
Source: Acta Crystallogr Sect E Struct Rep Online. 2008 Nov 8;64(Pt 12):o2281. doi: 10.1107/S1600536808035654 (PMC2959887; doi:10.1107/S1600536808035654)
Supplement: Supplementary file 2 [file e-64-o2281-Isup2.hkl]

# 
# h,k,l, Fc-squared, Fo-squared, sigma(Fo-squared) and status flag 
# 
data_I
_shelx_title ' R81016E1 in Pna2(1)' 
_shelx_refln_list_code          4 
_shelx_F_calc_maximum      191.71 
_exptl_crystal_F_000      1408.00 
_reflns_d_resolution_high  0.7801 
 
loop_ 
 _symmetry_equiv_pos_as_xyz 
 'x, y, z' 
 '-x, -y, z+1/2' 
 'x+1/2, -y+1/2, z' 
 '-x+1/2, y+1/2, z+1/2' 
 
_cell_length_a    14.7162 
_cell_length_b     8.6671 
_cell_length_c    21.9415 
_cell_angle_alpha  90.000 
_cell_angle_beta   90.000 
_cell_angle_gamma  90.000 
 
_shelx_F_squared_multiplier     1.000 
 
loop_ 
 _refln_index_h 
 _refln_index_k 
 _refln_index_l 
 _refln_F_squared_calc 
 _refln_F_squared_meas 
 _refln_F_squared_sigma 
 _refln_observed_status 
   4   6 -20       23.87       24.38     19.02 o 
   6   0 -19     1295.24     1505.02     70.84 o 
   8   0 -19       65.34       45.66     25.22 o 
  10   0 -19      238.51      167.23     94.07 o 
  12   0 -19      107.79       52.28     28.39 o 
   5   1 -19       47.91       24.00     19.40 o 
   6   1 -19      205.87      195.93     62.12 o 
   7   1 -19      764.55      689.95    119.25 o 
   8   1 -19        8.99       29.45     12.55 o 
   9   1 -19      474.85      338.99     93.43 o 
  10   1 -19      124.79       82.49     32.45 o 
  11   1 -19       46.41       36.87     19.18 o 
  12   1 -19       56.63       26.75     23.93 o 
  13   1 -19      140.33       98.96     87.96 o 
   2   2 -19      349.73      325.93     25.96 o 
   3   2 -19       23.60       11.98     11.28 o 
   4   2 -19     1060.27     1033.76     65.03 o 
   5   2 -19      193.28      127.51     54.56 o 
   6   2 -19      183.33      107.54     53.20 o 
   7   2 -19       96.09       91.58     46.50 o 
   8   2 -19      428.38      349.19    121.97 o 
   9   2 -19      132.15       81.55     35.88 o 
  10   2 -19      268.13      183.68     76.06 o 
  11   2 -19      631.94      700.69     69.68 o 
  12   2 -19      183.32      103.92     87.86 o 
  13   2 -19       51.12       28.11     31.35 o 
   0   3 -19      193.02      208.96     30.94 o 
   1   3 -19       31.48       36.80     12.47 o 
   2   3 -19      232.76      222.91     32.37 o 
   3   3 -19     1884.16     2056.38     85.54 o 
   4   3 -19      141.71      135.68     46.47 o 
   5   3 -19      104.82       96.18     55.39 o 
   6   3 -19       40.09       20.38     27.13 o 
   7   3 -19      340.90      297.47     97.64 o 
   8   3 -19      126.97       71.48     41.59 o 
   9   3 -19        7.22        8.18     24.07 o 
  10   3 -19      741.60      514.42    196.66 o 
  11   3 -19      186.04      105.31     57.55 o 
  12   3 -19      387.19      276.49    142.79 o 
   1   4 -19      377.35      405.01     25.77 o 
   2   4 -19       25.07       21.72      9.16 o 
   3   4 -19      226.56      194.70     29.53 o 
   4   4 -19      364.96      333.10     34.13 o 
   5   4 -19      172.63      141.19     29.71 o 
   6   4 -19      615.06      522.10     93.94 o 
   7   4 -19      314.72      285.92    109.06 o 
   8   4 -19      698.89      699.86    146.38 o 
   9   4 -19      199.90      172.69     74.31 o 
  10   4 -19        3.42       23.96     21.77 o 
  11   4 -19      170.55      105.73     61.03 o 
  12   4 -19       66.69       69.52     19.12 o 
   0   5 -19     1527.91     1590.58    130.85 o 
   1   5 -19      144.84      121.07     26.87 o 
   2   5 -19      170.99      174.89     28.93 o 
   3   5 -19       42.51       42.42     14.57 o 
   4   5 -19     1098.16     1105.26     84.45 o 
   5   5 -19      398.37      331.53     75.38 o 
   6   5 -19      409.18      439.41     40.08 o 
   7   5 -19       82.83       25.71     32.57 o 
   8   5 -19      933.24      990.93     88.36 o 
   9   5 -19      186.06       89.15     85.70 o 
  10   5 -19      460.83      346.00    158.52 o 
  11   5 -19       12.64      -27.51     38.87 o 
   1   6 -19      678.22      759.50     59.42 o 
   2   6 -19       38.32       26.51     24.61 o 
   3   6 -19      238.95      212.99     36.33 o 
   4   6 -19       79.18       73.49     18.75 o 
   5   6 -19      546.20      535.57     45.82 o 
   6   6 -19        1.53       17.71      9.92 o 
   7   6 -19      900.96      872.11    127.27 o 
   8   6 -19      469.79      244.74    162.22 o 
   9   6 -19      355.32      223.28    150.14 o 
   0   7 -19     1514.61     1641.51    105.70 o 
   1   7 -19     1043.03     1071.11     72.55 o 
   2   7 -19       23.07       28.46     12.76 o 
   3   7 -19      311.30      348.66     68.08 o 
   4   7 -19      116.06      111.57     28.69 o 
   5   7 -19      220.31      185.93     66.78 o 
   6   7 -19       12.97       17.21     20.06 o 
   7   7 -19       14.44       20.27     21.52 o 
   1   8 -19       89.02       57.33     17.82 o 
   2   8 -19       24.00       35.12     13.15 o 
   4   0 -18     1976.09     1713.64    119.92 o 
   6   0 -18     2306.94     2240.77    160.51 o 
   8   0 -18      201.70      150.78     63.06 o 
  10   0 -18     1427.00     1597.45    153.27 o 
  12   0 -18      108.68       75.03     34.90 o 
  14   0 -18      399.30      238.48    173.63 o 
   2   1 -18      428.95      389.70     20.88 o 
   3   1 -18     1092.79     1084.34     79.03 o 
   4   1 -18      882.84      818.95     38.68 o 
   5   1 -18      210.78      138.71     39.69 o 
   6   1 -18       49.03       37.27     16.70 o 
   7   1 -18      744.75      655.14     42.81 o 
   8   1 -18       17.60       17.85     16.70 o 
   9   1 -18      569.61      519.01     81.44 o 
  10   1 -18       71.82       50.86     16.96 o 
  11   1 -18      606.07      563.57    146.47 o 
  12   1 -18       89.40       47.30     17.78 o 
  13   1 -18       54.73       36.14     20.48 o 
  14   1 -18      164.57      109.11     44.67 o 
   0   2 -18     2551.62     2741.74    171.84 o 
   1   2 -18      749.96      651.87     26.90 o 
   2   2 -18       61.42       51.01     12.90 o 
   3   2 -18      545.41      514.52     54.85 o 
   4   2 -18      433.33      431.28     23.63 o 
   5   2 -18      179.26      207.02     50.44 o 
   6   2 -18       94.28       85.77     20.95 o 
   7   2 -18     1397.53     1362.82     41.18 o 
   8   2 -18      103.34      111.85     24.23 o 
   9   2 -18       88.96       68.81     17.09 o 
  10   2 -18     2126.59     2357.32    154.56 o 
  11   2 -18      215.62      111.83     53.20 o 
  12   2 -18      214.70      143.47     55.20 o 
  13   2 -18      137.71       85.89     34.83 o 
  14   2 -18      198.87      136.23     50.93 o 
   1   3 -18      221.84      215.14     18.81 o 
   2   3 -18      150.05      145.37     14.65 o 
   3   3 -18      367.05      369.09     26.98 o 
   4   3 -18      354.00      318.89     25.65 o 
   5   3 -18      129.69      120.40     25.23 o 
   6   3 -18      153.40      129.00     50.09 o 
   7   3 -18      658.67      670.09     74.73 o 
   8   3 -18       85.50       71.19     16.24 o 
   9   3 -18      100.04       78.10     20.27 o 
  10   3 -18      264.26      219.48     39.36 o 
  11   3 -18      231.54      179.00     67.80 o 
  12   3 -18      114.31       80.67     38.39 o 
  13   3 -18       23.22       13.42     14.48 o 
   0   4 -18       69.73       43.96     19.12 o 
   1   4 -18       21.92       14.31      8.50 o 
   2   4 -18      293.29      224.61     27.49 o 
   3   4 -18     2022.37     2020.39     70.27 o 
   4   4 -18      368.05      374.24     30.02 o 
   5   4 -18      903.59     1047.91    110.97 o 
   6   4 -18      233.32      197.14     40.10 o 
   7   4 -18      744.69      838.68     53.18 o 
   8   4 -18      243.35      218.59     45.47 o 
   9   4 -18        7.61        6.27     17.59 o 
  10   4 -18       49.88       68.56     57.84 o 
  11   4 -18      111.63       58.01     39.94 o 
  12   4 -18       66.21       51.76     45.35 o 
   1   5 -18       81.40       81.97     25.92 o 
   2   5 -18      317.96      295.69     23.78 o 
   3   5 -18      147.26      117.31     35.39 o 
   4   5 -18      725.26      799.01     58.92 o 
   5   5 -18      162.93      177.52     22.21 o 
   6   5 -18      116.01      108.65     33.51 o 
   7   5 -18      229.31      197.40     48.85 o 
   8   5 -18      127.07      127.71     32.31 o 
   9   5 -18      111.46       97.51     24.57 o 
  10   5 -18      275.07      187.56     41.60 o 
  11   5 -18      711.17      647.57    119.84 o 
   0   6 -18      467.82      520.32     51.65 o 
   1   6 -18      461.54      445.95     35.28 o 
   2   6 -18      135.78      144.15     25.88 o 
   3   6 -18      772.70      782.28     53.41 o 
   4   6 -18      161.45      119.96     36.54 o 
   5   6 -18       67.61       42.99     22.80 o 
   6   6 -18     1029.72     1107.48     73.45 o 
   7   6 -18       95.48       81.35     25.02 o 
   8   6 -18      662.57      695.63     61.73 o 
   9   6 -18      424.16      460.78    115.32 o 
  10   6 -18       33.33       43.79     15.08 o 
   1   7 -18       60.33       60.12     19.45 o 
   2   7 -18      538.64      498.34     52.86 o 
   3   7 -18       88.74       58.14     19.23 o 
   4   7 -18      698.02      763.16     58.27 o 
   5   7 -18        3.58       21.29      9.54 o 
   6   7 -18      498.54      477.45     47.91 o 
   7   7 -18       97.91       95.69     19.91 o 
   8   7 -18      147.44       88.20     38.32 o 
   0   8 -18      660.76      697.86    101.82 o 
   1   8 -18      113.32       95.64     32.24 o 
   2   8 -18      105.69       60.34     20.18 o 
   3   8 -18      609.60      534.99     42.78 o 
   4   8 -18      187.05      150.72     44.56 o 
   5   8 -18       38.00       58.27     44.62 o 
   4   0 -17     2925.28     2812.58    149.16 o 
   6   0 -17     2804.40     2949.93    173.75 o 
   8   0 -17      118.79      120.32     49.95 o 
  10   0 -17      366.77      326.27    112.76 o 
  12   0 -17      143.27      195.46     53.33 o 
  14   0 -17     1128.49     1142.36    168.04 o 
   2   1 -17      265.71      289.43     15.81 o 
   3   1 -17     4659.08     4324.40    128.86 o 
   4   1 -17      309.03      278.83     31.19 o 
   5   1 -17     2214.56     2305.93     86.16 o 
   6   1 -17      282.19      255.25     23.39 o 
   7   1 -17     1633.16     1690.95     61.59 o 
   8   1 -17        3.23       12.27      8.49 o 
   9   1 -17      595.19      505.99     63.76 o 
  10   1 -17      303.42      263.27     77.61 o 
  11   1 -17      429.34      312.75     86.93 o 
  12   1 -17       21.22       20.26     16.41 o 
  13   1 -17       42.01       37.92     26.03 o 
  14   1 -17      147.17      135.61     32.27 o 
   1   2 -17      461.81      443.52     22.39 o 
   2   2 -17      415.79      377.01     24.24 o 
   3   2 -17      774.66      746.00     27.96 o 
   4   2 -17      315.82      285.69     20.74 o 
   5   2 -17      732.39      710.16     36.56 o 
   6   2 -17       29.18       29.79     24.66 o 
   7   2 -17      946.14      905.60     49.41 o 
   8   2 -17       43.33       29.41     18.64 o 
   9   2 -17      549.80      548.37     36.94 o 
  10   2 -17      155.27      135.44     23.85 o 
  11   2 -17      246.61      177.99     29.80 o 
  12   2 -17       35.63       33.25     10.49 o 
  13   2 -17       67.67       64.90     27.79 o 
  14   2 -17      136.50       90.66     20.39 o 
   0   3 -17      712.79      743.33     42.82 o 
   1   3 -17      475.69      482.79     44.91 o 
   2   3 -17      125.31      142.18     24.00 o 
   3   3 -17     1168.41     1184.44     53.24 o 
   4   3 -17      339.86      354.70     53.84 o 
   5   3 -17       60.17       46.60     27.80 o 
   6   3 -17      376.74      353.57     45.42 o 
   7   3 -17        8.63       18.49     11.66 o 
   8   3 -17      976.90      981.24    102.52 o 
   9   3 -17       11.66       11.25     10.12 o 
  10   3 -17      240.30      164.55     29.31 o 
  11   3 -17      101.24       89.11     19.11 o 
  12   3 -17       30.03       42.94     14.84 o 
  13   3 -17       54.18       37.77     17.80 o 
  14   3 -17      285.91      182.49     55.51 o 
   1   4 -17      456.45      413.48     37.68 o 
   2   4 -17       42.98       39.31     12.81 o 
   3   4 -17      435.35      509.63     44.57 o 
   4   4 -17      600.56      545.49     43.34 o 
   5   4 -17      173.48      160.03     20.86 o 
   6   4 -17      609.61      614.74     41.06 o 
   7   4 -17       24.47       35.70     12.77 o 
   8   4 -17        9.73       30.00      9.98 o 
   9   4 -17      348.94      257.87     61.24 o 
  10   4 -17       10.72       28.61     14.19 o 
  11   4 -17      135.14      155.10     36.48 o 
  12   4 -17       94.61       96.98     25.04 o 
  13   4 -17       80.79       78.28     19.26 o 
   0   5 -17      268.73      318.53     31.43 o 
   1   5 -17      118.87      102.60     25.07 o 
   2   5 -17     1290.02     1401.28     46.11 o 
   3   5 -17      919.47      923.83     47.31 o 
   4   5 -17      160.90      163.82     32.09 o 
   5   5 -17      413.93      431.60     48.89 o 
   6   5 -17      162.36      174.30     19.44 o 
   7   5 -17       72.11       70.95     15.78 o 
   8   5 -17      126.43      130.18     31.72 o 
   9   5 -17      168.21      171.40     39.17 o 
  10   5 -17      616.59      646.93     84.45 o 
  11   5 -17      326.11      288.72     81.50 o 
  12   5 -17       38.52       27.88     15.73 o 
   1   6 -17      212.57      209.06     49.19 o 
   2   6 -17      234.28      198.04     44.91 o 
   3   6 -17      379.14      358.18     55.88 o 
   4   6 -17       57.74       47.11     16.29 o 
   5   6 -17       57.92       59.54     13.82 o 
   6   6 -17      151.48      142.19     37.45 o 
   7   6 -17      482.85      494.65     52.61 o 
   8   6 -17      804.87      797.28     62.58 o 
   9   6 -17      420.41      381.89     66.11 o 
  10   6 -17       22.43       -2.66     24.87 o 
  11   6 -17      333.71      328.86     68.17 o 
   0   7 -17     1918.67     2054.69    214.01 o 
   1   7 -17      549.14      577.28     63.82 o 
   2   7 -17     1567.09     1534.37     84.59 o 
   3   7 -17      294.53      258.88     36.80 o 
   4   7 -17      205.60      176.56     49.25 o 
   5   7 -17      143.29      157.84     37.05 o 
   6   7 -17      175.20      152.45     38.11 o 
   7   7 -17       72.44       51.87     19.66 o 
   8   7 -17       90.09       70.43     26.04 o 
   9   7 -17      387.59      354.81     94.06 o 
   1   8 -17      177.97      132.39     41.78 o 
   2   8 -17       74.04       74.66     20.48 o 
   3   8 -17        6.44       16.82     12.28 o 
   4   8 -17       81.15       71.13     19.61 o 
   5   8 -17       95.50       71.41     30.32 o 
   6   8 -17      149.30      123.38     37.42 o 
   4   0 -16     1538.41     1511.38     63.68 o 
   6   0 -16      469.08      465.26     75.57 o 
   8   0 -16     7593.73     7937.09    459.53 o 
  10   0 -16      267.59      259.01     93.24 o 
  12   0 -16      303.36      274.94    108.08 o 
  14   0 -16      363.01      306.63    154.08 o 
   1   1 -16     1025.28     1128.28     40.41 o 
   2   1 -16     1173.81     1176.24     44.84 o 
   3   1 -16      659.92      602.92     21.25 o 
   4   1 -16      491.00      490.86     18.84 o 
   5   1 -16      707.09      681.22     25.50 o 
   6   1 -16      176.02      147.79     21.17 o 
   7   1 -16      360.05      312.19     40.79 o 
   8   1 -16      237.21      181.72     29.35 o 
   9   1 -16      393.58      268.84     42.55 o 
  10   1 -16      249.74      205.51     33.56 o 
  11   1 -16      328.55      269.94     64.05 o 
  12   1 -16      147.75       99.43     61.64 o 
  13   1 -16      116.17       79.41     20.28 o 
  14   1 -16      141.09       95.57     27.74 o 
  15   1 -16      241.22      115.27     38.51 o 
   0   2 -16      433.96      403.98     39.74 o 
   1   2 -16      538.65      552.23     29.63 o 
   2   2 -16     2010.71     1935.55     46.00 o 
   3   2 -16      322.29      326.49     16.99 o 
   4   2 -16      489.93      490.77     21.59 o 
   5   2 -16     3600.03     3639.32    164.84 o 
   6   2 -16       60.22       55.02     18.48 o 
   7   2 -16      393.17      370.90     68.11 o 
   8   2 -16     3442.14     3727.11    158.51 o 
   9   2 -16      953.62      990.91     44.95 o 
  10   2 -16       77.81       68.58     23.37 o 
  11   2 -16      394.62      291.62     55.01 o 
  12   2 -16      214.27      186.33     36.59 o 
  13   2 -16      347.16      236.62     49.06 o 
  14   2 -16      268.35      153.41     36.95 o 
  15   2 -16        8.58       11.45     27.06 o 
   1   3 -16       28.34       14.09      4.42 o 
   2   3 -16      227.25      243.44     22.81 o 
   3   3 -16      128.74      101.71     25.86 o 
   4   3 -16      601.00      555.27     28.27 o 
   5   3 -16      167.51      195.71     35.72 o 
   6   3 -16     1210.82     1174.23     64.71 o 
   7   3 -16       24.81       32.94     13.00 o 
   8   3 -16      168.89      114.91     26.02 o 
   9   3 -16      102.73      112.00     20.52 o 
  10   3 -16      157.88      119.01     47.76 o 
  11   3 -16       56.82       68.12     20.39 o 
  12   3 -16      386.15      306.92     70.91 o 
  13   3 -16      606.64      604.36     81.16 o 
  14   3 -16        2.48       23.75     21.49 o 
   0   4 -16      379.03      402.90     40.43 o 
   1   4 -16     1088.87     1072.03     56.69 o 
   2   4 -16       19.05       27.34      9.61 o 
   3   4 -16      736.41      810.51     37.95 o 
   4   4 -16       82.45       50.61     23.93 o 
   5   4 -16     1078.18     1212.71     64.72 o 
   6   4 -16      666.53      652.09     46.80 o 
   7   4 -16       91.89      104.84     30.46 o 
   8   4 -16       37.51       40.05     14.78 o 
   9   4 -16      111.93       96.26     23.95 o 
  10   4 -16       12.37       13.79     14.66 o 
  11   4 -16      249.31      243.29     47.46 o 
  12   4 -16       31.62       35.22     18.63 o 
  13   4 -16       56.71       53.44     35.39 o 
   1   5 -16       49.23       49.89     18.69 o 
   2   5 -16       61.83       46.93     16.48 o 
   3   5 -16      743.66      787.62     45.37 o 
   4   5 -16      210.57      208.04     37.06 o 
   5   5 -16      464.78      507.07     52.05 o 
   6   5 -16      173.05      154.88     28.86 o 
   7   5 -16      185.62      126.94     47.26 o 
   8   5 -16       17.20        6.11     15.34 o 
   9   5 -16      330.98      359.19     23.68 o 
  10   5 -16      124.90      110.05     27.75 o 
  11   5 -16      562.22      574.88     79.53 o 
  12   5 -16      120.88       67.80     19.08 o 
   0   6 -16      339.39      251.44     80.18 o 
   1   6 -16      744.33      731.50     57.94 o 
   2   6 -16       86.00       84.74     23.32 o 
   3   6 -16       98.49       75.43     20.95 o 
   4   6 -16      105.44       88.62     20.27 o 
   5   6 -16      344.42      337.55     38.47 o 
   6   6 -16      195.95      222.67     30.43 o 
   7   6 -16       80.86       90.26     32.05 o 
   8   6 -16       46.95       50.36     18.93 o 
   9   6 -16      435.43      473.01     91.70 o 
  10   6 -16       30.79       16.24     17.07 o 
  11   6 -16      915.15     1075.30    262.25 o 
   1   7 -16      320.42      336.53     53.99 o 
   2   7 -16      171.61      225.30     27.87 o 
   3   7 -16      377.96      345.09     36.81 o 
   4   7 -16      263.42      222.89     48.74 o 
   5   7 -16       66.13       39.72     12.75 o 
   6   7 -16      115.39       96.66     24.36 o 
   7   7 -16      408.33      409.55     78.56 o 
   8   7 -16       92.47       62.38     22.81 o 
   9   7 -16      318.52      333.08     41.71 o 
   0   8 -16      179.95       81.34     33.23 o 
   1   8 -16      228.41      189.29     32.58 o 
   2   8 -16      448.04      455.17     53.74 o 
   3   8 -16      700.66      756.36     64.42 o 
   4   8 -16       58.51       45.39     15.26 o 
   5   8 -16      305.45      269.52     35.68 o 
   6   8 -16       25.43       21.98     16.49 o 
   7   8 -16      117.17       76.51     28.09 o 
   1   9 -16       54.54       74.77     23.86 o 
   2   9 -16        6.80       23.75     10.74 o 
   2   0 -15     1508.00     1505.78     54.67 o 
   4   0 -15       40.81       41.94     23.48 o 
   6   0 -15      948.10      913.28     75.88 o 
   8   0 -15      589.10      438.49    127.70 o 
  10   0 -15      186.09      219.38     56.58 o 
  12   0 -15      711.82      712.70     98.84 o 
  14   0 -15      207.37      203.90     45.60 o 
   0   1 -15     2097.19     2063.66     73.74 o 
   1   1 -15     2087.11     2127.07     62.56 o 
   2   1 -15       27.20       38.43     10.51 o 
   3   1 -15      235.28      213.20     10.01 o 
   4   1 -15      619.61      624.53     21.19 o 
   5   1 -15     7003.97     6802.58    204.47 o 
   6   1 -15      866.51      882.06     37.20 o 
   7   1 -15      272.89      273.62     29.29 o 
   8   1 -15      421.27      330.55     46.05 o 
   9   1 -15      245.54      203.74     29.50 o 
  10   1 -15       71.17       84.93     18.25 o 
  11   1 -15      586.66      587.32     34.27 o 
  12   1 -15      594.38      593.15     69.21 o 
  13   1 -15       15.53       17.42     11.32 o 
  14   1 -15      410.41      230.61     88.90 o 
  15   1 -15        6.21       15.26     23.23 o 
   1   2 -15      257.82      227.63     15.75 o 
   2   2 -15      774.14      705.58     28.56 o 
   3   2 -15      149.42      159.23     20.08 o 
   4   2 -15      478.55      482.57     23.22 o 
   5   2 -15      685.92      622.94     24.16 o 
   6   2 -15      249.80      238.61     26.77 o 
   7   2 -15       63.18       55.90     25.62 o 
   8   2 -15      340.88      382.06     42.93 o 
   9   2 -15       93.25       77.73     27.00 o 
  10   2 -15       18.18       15.01     10.85 o 
  11   2 -15      181.30      180.97     38.07 o 
  12   2 -15        6.11       25.30     11.46 o 
  13   2 -15      145.81      163.15     27.74 o 
  14   2 -15      404.73      306.47     62.60 o 
  15   2 -15      468.23      256.69     66.08 o 
   0   3 -15     2844.05     2920.50    159.37 o 
   1   3 -15      621.12      612.71     29.80 o 
   2   3 -15      705.47      682.63     27.10 o 
   3   3 -15      212.99      221.64     19.90 o 
   4   3 -15     1382.40     1307.15     45.94 o 
   5   3 -15      193.33      224.18     33.79 o 
   6   3 -15      477.47      411.63     38.20 o 
   7   3 -15      448.74      445.39     42.07 o 
   8   3 -15     1638.49     1809.59     98.80 o 
   9   3 -15      380.43      351.61     75.32 o 
  10   3 -15     1129.41     1206.65     81.81 o 
  11   3 -15      805.04      796.24     97.32 o 
  12   3 -15      211.22      181.91     43.32 o 
  13   3 -15      187.98      161.76     57.76 o 
  14   3 -15      554.04      535.26     74.67 o 
  15   3 -15      182.19      169.83     50.08 o 
   1   4 -15      347.73      311.96     34.90 o 
   2   4 -15       60.20       64.49     12.93 o 
   3   4 -15      178.41      169.20     19.39 o 
   4   4 -15      217.92      205.29     20.66 o 
   5   4 -15       57.58       47.17     11.50 o 
   6   4 -15      472.84      434.27     41.13 o 
   7   4 -15      803.53      818.33     49.09 o 
   8   4 -15       10.78        9.73     13.46 o 
   9   4 -15      588.37      632.97     76.43 o 
  10   4 -15       25.35       34.58     12.80 o 
  11   4 -15       15.78       28.35     12.01 o 
  12   4 -15       62.83       59.58     28.59 o 
  13   4 -15      128.71      122.62     38.42 o 
  14   4 -15      205.61      147.71     51.12 o 
   0   5 -15     1009.31     1073.96     70.47 o 
   1   5 -15      214.05      201.44     34.23 o 
   2   5 -15     1824.47     1904.78     89.67 o 
   3   5 -15      235.80      224.38     37.99 o 
   4   5 -15      156.49      159.30     37.31 o 
   5   5 -15     3166.59     3326.07    149.69 o 
   6   5 -15       30.93       23.07      8.41 o 
   7   5 -15      966.47      908.96     62.92 o 
   8   5 -15     1115.49     1123.82     96.33 o 
   9   5 -15      542.39      546.25     59.11 o 
  10   5 -15      199.29      197.83     32.06 o 
  11   5 -15      667.74      707.13     65.95 o 
  12   5 -15      364.32      370.18     54.02 o 
  13   5 -15       14.74        9.72     31.76 o 
   1   6 -15      783.31      733.55     82.78 o 
   2   6 -15       10.99       25.20      9.14 o 
   3   6 -15       89.94       62.15     21.20 o 
   4   6 -15      583.14      628.78     53.19 o 
   5   6 -15       51.72       60.41     41.97 o 
   6   6 -15      415.75      412.66     45.57 o 
   7   6 -15     1175.38     1215.13     94.53 o 
   8   6 -15       64.78       45.18     16.85 o 
   9   6 -15      503.67      531.03     54.17 o 
  10   6 -15       76.20       43.99     19.54 o 
  11   6 -15     1627.72     1744.99    129.24 o 
  12   6 -15       73.11       73.35     22.21 o 
   0   7 -15      293.93      278.43     82.05 o 
   1   7 -15      438.23      490.19     40.84 o 
   2   7 -15      868.07      924.09     65.32 o 
   3   7 -15       63.47       56.79     20.54 o 
   4   7 -15       94.12       99.84     33.21 o 
   5   7 -15       45.13       43.97     17.97 o 
   6   7 -15       75.88       67.63     26.17 o 
   7   7 -15      252.63      211.59     58.35 o 
   8   7 -15      137.48      140.86     26.58 o 
   9   7 -15      210.58      181.18     49.10 o 
  10   7 -15      122.27       82.20     28.12 o 
   1   8 -15      219.98      209.91     60.32 o 
   2   8 -15       60.44       31.26     18.36 o 
   3   8 -15      502.00      443.85     74.88 o 
   4   8 -15      574.10      572.21     66.57 o 
   5   8 -15       39.67       29.54     12.36 o 
   6   8 -15      135.76      135.28     34.31 o 
   7   8 -15       96.47       98.75     20.59 o 
   8   8 -15       28.86       11.48     12.73 o 
   0   9 -15      392.97      267.16     93.21 o 
   1   9 -15      132.61      131.19     36.98 o 
   2   9 -15      107.22       93.78     29.84 o 
   3   9 -15      494.16      480.32     54.22 o 
   4   9 -15       53.11       56.62     22.19 o 
   2   0 -14     3355.53     3326.49     61.62 o 
   4   0 -14     3294.26     3542.59    129.18 o 
   6   0 -14     2524.42     2395.41    130.10 o 
   8   0 -14       79.89       64.51     35.70 o 
  10   0 -14      454.28      400.42    140.25 o 
  12   0 -14      168.44      139.56     61.80 o 
  14   0 -14      525.03      506.68    153.35 o 
  16   0 -14      398.91      298.24    168.58 o 
   1   1 -14     1911.83     2012.65     55.50 o 
   2   1 -14      461.24      462.93     15.40 o 
   3   1 -14     2494.09     2632.45     55.36 o 
   4   1 -14        5.27       10.42      4.11 o 
   5   1 -14       61.56       81.09     23.19 o 
   6   1 -14      123.29      111.55     16.47 o 
   7   1 -14      332.25      308.10     18.87 o 
   8   1 -14      248.22      241.04     30.10 o 
   9   1 -14      152.06      115.17     20.65 o 
  10   1 -14      952.67     1006.16     43.95 o 
  11   1 -14      327.69      305.82     33.09 o 
  12   1 -14      615.53      616.84     54.79 o 
  13   1 -14       93.36       73.63     27.61 o 
  14   1 -14      290.11      249.67     61.50 o 
  15   1 -14       27.74       39.44     17.33 o 
  16   1 -14      132.62      117.46     44.87 o 
   0   2 -14      171.98      151.55     18.26 o 
   1   2 -14      398.36      391.65     18.15 o 
   2   2 -14      162.97      152.51     16.45 o 
   3   2 -14      938.79      880.18     32.36 o 
   4   2 -14     1122.78     1039.50     34.51 o 
   5   2 -14        1.80        6.24      5.94 o 
   6   2 -14     1807.17     1846.93     59.61 o 
   7   2 -14      543.32      543.07     83.93 o 
   8   2 -14       64.97       79.07     22.68 o 
   9   2 -14     1071.87     1074.84     63.56 o 
  10   2 -14     1708.20     1810.05     78.04 o 
  11   2 -14      370.77      325.57     64.69 o 
  12   2 -14       16.12       17.79      7.01 o 
  13   2 -14      304.34      263.19     51.20 o 
  14   2 -14      180.86      164.64     29.40 o 
  15   2 -14       28.90       22.31     16.80 o 
   1   3 -14      256.44      269.67     23.31 o 
   2   3 -14     1014.56     1019.89     30.07 o 
   3   3 -14       25.77       24.36      9.53 o 
   4   3 -14      466.37      430.76     30.03 o 
   5   3 -14      128.57      125.09     28.74 o 
   6   3 -14      361.65      353.21     26.14 o 
   7   3 -14      131.80      164.37     24.72 o 
   8   3 -14      702.34      720.43     59.87 o 
   9   3 -14      378.67      429.03     50.52 o 
  10   3 -14      688.06      721.81     63.84 o 
  11   3 -14      363.09      397.22     75.64 o 
  12   3 -14       73.27       58.87     24.16 o 
  13   3 -14       31.45        6.33     31.70 o 
  14   3 -14      570.46      539.32     86.52 o 
  15   3 -14       39.60       44.36     23.86 o 
   0   4 -14     1169.87     1121.70     74.93 o 
   1   4 -14      381.97      369.72     22.98 o 
   2   4 -14      133.30      122.49     21.52 o 
   3   4 -14     1160.37     1080.42     41.10 o 
   4   4 -14      178.63      165.95     32.33 o 
   5   4 -14      748.41      746.62     43.81 o 
   6   4 -14      320.86      278.63     26.84 o 
   7   4 -14     3459.45     3604.87    184.66 o 
   8   4 -14      103.07      110.81     24.54 o 
   9   4 -14      422.85      455.80     33.96 o 
  10   4 -14      556.02      597.34     65.97 o 
  11   4 -14      647.90      765.69     74.82 o 
  12   4 -14      138.25       84.95     29.17 o 
  13   4 -14      472.70      444.29    101.11 o 
  14   4 -14       85.95       85.36     27.15 o 
   1   5 -14      242.72      205.80     37.09 o 
   2   5 -14      219.51      252.90     40.52 o 
   3   5 -14     1200.42     1117.77     61.30 o 
   4   5 -14      255.69      265.79     51.61 o 
   5   5 -14      370.50      350.88     38.59 o 
   6   5 -14      471.72      399.71     34.53 o 
   7   5 -14        8.01       29.18     26.78 o 
   8   5 -14      385.56      449.84     57.78 o 
   9   5 -14      171.44      159.02     30.51 o 
  10   5 -14      444.12      403.33     53.35 o 
  11   5 -14      555.80      620.00     54.19 o 
  12   5 -14      121.30       66.99     52.15 o 
  13   5 -14      138.47      130.35     26.62 o 
   0   6 -14       89.90      116.45     41.97 o 
   1   6 -14      693.81      738.49     45.53 o 
   2   6 -14      326.58      333.02     29.28 o 
   3   6 -14       41.92       11.82     25.81 o 
   4   6 -14      593.15      618.45     36.63 o 
   5   6 -14      115.34      105.93     24.56 o 
   6   6 -14      204.20      199.16     39.28 o 
   7   6 -14      326.34      363.29     36.09 o 
   8   6 -14      375.06      379.08     67.27 o 
   9   6 -14       84.33      100.55     25.17 o 
  10   6 -14      766.76      727.57     60.49 o 
  11   6 -14      275.03      234.61     58.97 o 
  12   6 -14      241.48      199.04     39.10 o 
   1   7 -14      660.83      559.82     56.37 o 
   2   7 -14      771.77      763.86     51.90 o 
   3   7 -14      701.14      758.53     60.25 o 
   4   7 -14       56.77       61.44     17.49 o 
   5   7 -14       85.92       85.22     23.56 o 
   6   7 -14       52.31       45.63     17.46 o 
   7   7 -14       91.43       90.68     24.33 o 
   8   7 -14      212.65      201.89     43.57 o 
   9   7 -14      442.60      466.11     54.92 o 
  10   7 -14       23.57       23.29     17.11 o 
  11   7 -14      265.07      244.00     75.93 o 
   0   8 -14      174.40      215.57     56.64 o 
   1   8 -14       71.99       56.73     18.65 o 
   2   8 -14      397.17      394.07     51.77 o 
   3   8 -14       88.06       51.64     25.96 o 
   4   8 -14      239.43      220.36     45.23 o 
   5   8 -14      446.99      416.41     88.51 o 
   6   8 -14       63.58       74.46     29.23 o 
   7   8 -14      227.58      213.75     55.62 o 
   8   8 -14       15.16       23.40     17.62 o 
   9   8 -14       14.60       20.32     21.66 o 
   1   9 -14        2.30       36.64     21.22 o 
   2   9 -14      337.15      390.61    119.55 o 
   3   9 -14       58.30       48.45     19.29 o 
   4   9 -14      274.45      291.72     31.73 o 
   5   9 -14       17.01       42.27     19.93 o 
   2   0 -13     5857.03     6072.44    124.87 o 
   4   0 -13     8438.01     9000.35    156.54 o 
   6   0 -13     1815.23     1808.53    103.42 o 
   8   0 -13      307.93      301.36     64.92 o 
  10   0 -13     2002.55     2034.29    142.38 o 
  12   0 -13      464.02      361.24    123.41 o 
  14   0 -13      256.18      186.12     61.32 o 
  16   0 -13      255.71      226.98     77.45 o 
   0   1 -13     3113.74     3163.26     56.06 o 
   1   1 -13     2588.08     2518.29     88.77 o 
   2   1 -13      135.29      133.19      8.04 o 
   3   1 -13      569.84      537.16     22.73 o 
   4   1 -13      812.61      816.36     26.67 o 
   5   1 -13     1207.04     1157.89     41.08 o 
   6   1 -13     1211.99     1186.32     42.10 o 
   7   1 -13     5387.67     5485.16    163.76 o 
   8   1 -13      419.80      395.27     21.41 o 
   9   1 -13       22.08       14.32      9.43 o 
  10   1 -13        2.53       19.47      5.90 o 
  11   1 -13      119.98      103.07     21.30 o 
  12   1 -13      821.94      898.54     51.84 o 
  13   1 -13      539.24      469.99     79.42 o 
  14   1 -13       16.72       18.67     18.89 o 
  15   1 -13       64.77       62.63     27.92 o 
  16   1 -13        2.67      -24.10     29.25 o 
   1   2 -13     2536.05     2552.71     35.54 o 
   2   2 -13     1455.56     1661.87     53.32 o 
   3   2 -13     1993.64     2044.16     53.27 o 
   4   2 -13     2166.36     2066.32     57.32 o 
   5   2 -13       62.11       56.35      8.58 o 
   6   2 -13      760.89      741.81     36.76 o 
   7   2 -13      353.41      339.81     18.53 o 
   8   2 -13      694.83      724.24     40.13 o 
   9   2 -13     1617.99     1724.05     78.22 o 
  10   2 -13      930.37      906.72     66.49 o 
  11   2 -13      908.01      942.23     66.35 o 
  12   2 -13      190.86      220.23     48.88 o 
  13   2 -13      701.06      768.97     79.61 o 
  14   2 -13       26.58       14.70     10.52 o 
  15   2 -13       13.40      -13.40     33.33 o 
  16   2 -13       51.41       35.69     18.84 o 
   0   3 -13       23.96       25.20     10.08 o 
   1   3 -13       12.95       22.86      7.91 o 
   2   3 -13     1333.21     1365.15     37.63 o 
   3   3 -13       94.71       87.82     15.68 o 
   4   3 -13      511.39      470.40     24.16 o 
   5   3 -13      415.16      428.87     60.50 o 
   6   3 -13     1518.03     1481.90     83.26 o 
   7   3 -13       66.40       93.58     20.79 o 
   8   3 -13      240.35      235.48     36.94 o 
   9   3 -13      383.21      354.30     36.50 o 
  10   3 -13      218.76      232.28     35.22 o 
  11   3 -13       11.42       18.33     12.07 o 
  12   3 -13      102.83       89.09     66.10 o 
  13   3 -13     2044.89     2048.43    168.21 o 
  14   3 -13      460.22      502.78     65.28 o 
  15   3 -13      305.03      254.73     51.64 o 
   1   4 -13       87.80       75.62     14.84 o 
   2   4 -13      167.86      132.07     22.57 o 
   3   4 -13      196.11      200.57     33.97 o 
   4   4 -13      379.17      403.67     34.03 o 
   5   4 -13      739.82      814.92     64.49 o 
   6   4 -13      603.37      643.49     45.20 o 
   7   4 -13      989.19      958.56     61.88 o 
   8   4 -13      708.22      813.72     50.45 o 
   9   4 -13      609.95      687.96     92.82 o 
  10   4 -13       66.37       43.44     37.57 o 
  11   4 -13      487.57      504.23     71.01 o 
  12   4 -13       84.96       66.64     28.74 o 
  13   4 -13       23.82       20.88     19.56 o 
  14   4 -13       52.82       87.94     19.00 o 
  15   4 -13        9.80       54.49     26.82 o 
   0   5 -13     3278.62     3017.65    205.70 o 
   1   5 -13      294.39      348.83     27.92 o 
   2   5 -13      301.49      378.37     72.38 o 
   3   5 -13      868.24     1018.83     65.26 o 
   4   5 -13      469.29      506.32     48.82 o 
   5   5 -13      134.92      158.31     38.07 o 
   6   5 -13       83.61       30.26     29.87 o 
   7   5 -13      537.35      513.25     49.53 o 
   8   5 -13      241.81      295.31     24.99 o 
   9   5 -13      193.00      221.08     50.22 o 
  10   5 -13     1093.52     1231.83     92.77 o 
  11   5 -13      362.00      290.38     71.54 o 
  12   5 -13      163.87      178.55     42.00 o 
  13   5 -13      102.60       75.37     39.87 o 
  14   5 -13      386.41      361.27     91.30 o 
   1   6 -13     1306.90     1295.84     82.20 o 
   2   6 -13       20.09       17.53     13.86 o 
   3   6 -13       36.99       16.38     14.54 o 
   4   6 -13       84.45       81.61     19.00 o 
   5   6 -13     1143.82     1139.82     50.40 o 
   6   6 -13      119.33      106.10     24.47 o 
   7   6 -13      309.36      226.82     51.46 o 
   8   6 -13      124.47       78.33     41.73 o 
   9   6 -13      753.24      798.79     82.56 o 
  10   6 -13       98.59       79.59     23.83 o 
  11   6 -13      724.82      745.86     66.00 o 
  12   6 -13       12.95       -7.12     33.57 o 
  13   6 -13      788.69      836.98    112.98 o 
   0   7 -13     1602.72     1717.06    168.09 o 
   1   7 -13     1939.04     1984.20    109.73 o 
   2   7 -13      440.32      457.26     67.29 o 
   3   7 -13      108.10       79.35     24.82 o 
   4   7 -13     1130.09     1155.72     86.33 o 
   5   7 -13      157.93      165.17     39.75 o 
   6   7 -13       45.73       48.08     20.41 o 
   7   7 -13       92.08       79.87     18.36 o 
   8   7 -13       62.78       76.95     19.78 o 
   9   7 -13      254.33      294.64     63.47 o 
  10   7 -13        6.94       42.87     18.28 o 
  11   7 -13      124.73      105.18     31.51 o 
   1   8 -13      515.54      522.94     64.86 o 
   2   8 -13       38.36       36.24     16.93 o 
   3   8 -13       79.53       41.75     17.45 o 
   4   8 -13      197.89      162.11     28.15 o 
   5   8 -13      164.15      143.09     29.41 o 
   6   8 -13        2.61       13.95     15.02 o 
   7   8 -13      129.00      140.77     35.31 o 
   8   8 -13        0.15       13.72     15.54 o 
   9   8 -13       92.17      101.24     28.05 o 
   0   9 -13      116.80      104.54     70.82 o 
   1   9 -13      198.96      182.10     31.69 o 
   2   9 -13      421.60      403.59     56.02 o 
   3   9 -13      322.79      243.32     76.99 o 
   4   9 -13       34.26       20.65     21.03 o 
   5   9 -13      230.31      178.19     42.58 o 
   6   9 -13       31.89       22.69     13.65 o 
   2   0 -12    11445.58    10994.73    270.35 o 
   4   0 -12     2622.80     2433.53    117.53 o 
   6   0 -12     2869.14     3107.01    114.80 o 
   8   0 -12     7252.93     7790.60    398.64 o 
  10   0 -12      109.06      166.06     47.31 o 
  12   0 -12     2497.70     2655.17    122.38 o 
  14   0 -12      386.60      421.71    145.17 o 
  16   0 -12      236.76      104.34     99.71 o 
   1   1 -12     7353.13     7436.29    146.51 o 
   2   1 -12      908.32      948.67     18.51 o 
   3   1 -12     1289.57     1234.19     16.46 o 
   4   1 -12     1619.54     1661.56     26.95 o 
   5   1 -12      422.44      453.14     62.02 o 
   6   1 -12      388.29      389.39     22.58 o 
   7   1 -12     1106.66     1062.78     39.47 o 
   8   1 -12       40.44       36.46      6.89 o 
   9   1 -12      192.21      210.00     34.44 o 
  10   1 -12       24.93       47.26     18.69 o 
  11   1 -12      636.24      664.00     55.36 o 
  12   1 -12     2114.31     2164.06     99.58 o 
  13   1 -12       27.05       -6.41     12.97 o 
  14   1 -12      420.28      316.77     79.13 o 
  15   1 -12       50.22       39.39     22.24 o 
  16   1 -12       67.38       92.41     28.02 o 
   0   2 -12      218.13      223.82     17.45 o 
   1   2 -12      580.48      627.05     48.73 o 
   2   2 -12     1213.24     1179.89     16.64 o 
   3   2 -12       54.86       52.93      8.04 o 
   4   2 -12      262.16      255.35     17.97 o 
   5   2 -12     4982.18     5104.24    135.10 o 
   6   2 -12      878.21      897.82     34.66 o 
   7   2 -12     1528.98     1539.47     48.59 o 
   8   2 -12     1714.96     1786.61     60.68 o 
   9   2 -12      274.57      253.90     50.77 o 
  10   2 -12      351.28      333.72     55.78 o 
  11   2 -12      651.02      650.47     51.09 o 
  12   2 -12     2349.47     2670.36    200.58 o 
  13   2 -12       89.56       71.69     19.16 o 
  14   2 -12      184.01      153.67     35.85 o 
  15   2 -12      127.58      117.71     26.98 o 
  16   2 -12        7.93       17.84     12.65 o 
   1   3 -12      490.53      453.23     29.27 o 
   2   3 -12     1625.43     1775.95     49.85 o 
   3   3 -12       84.40       67.59     12.85 o 
   4   3 -12      164.88      148.85     19.82 o 
   5   3 -12       67.58       77.04     19.12 o 
   6   3 -12     1244.95     1233.25     51.75 o 
   7   3 -12      468.10      493.98     43.82 o 
   8   3 -12      153.61      177.50     31.07 o 
   9   3 -12      162.40      167.99     51.51 o 
  10   3 -12     2183.77     2319.39    104.84 o 
  11   3 -12       92.31      106.57     20.54 o 
  12   3 -12      655.47      690.78    102.26 o 
  13   3 -12       67.75       91.59     22.31 o 
  14   3 -12      587.63      681.88    101.71 o 
  15   3 -12      239.81      166.49     55.93 o 
  16   3 -12      195.79      110.48     30.12 o 
   0   4 -12     1678.29     1688.49     65.90 o 
   1   4 -12       21.17        8.16      8.63 o 
   2   4 -12       70.60       59.74     13.53 o 
   3   4 -12      349.37      290.82     52.70 o 
   4   4 -12      230.72      207.13     37.29 o 
   5   4 -12     5260.94     5592.89    209.88 o 
   6   4 -12      361.24      382.63     66.65 o 
   7   4 -12      224.44      242.34     37.93 o 
   8   4 -12     1304.62     1268.48     66.27 o 
   9   4 -12      399.83      392.18     40.06 o 
  10   4 -12       80.80       55.92     25.79 o 
  11   4 -12      672.30      727.77     69.44 o 
  12   4 -12       26.44       25.13     18.20 o 
  13   4 -12      221.50      196.39     38.41 o 
  14   4 -12       23.62       15.71     29.99 o 
  15   4 -12       41.69       50.46     26.78 o 
   1   5 -12      262.35      292.40     50.39 o 
   2   5 -12      202.98      237.72     47.24 o 
   3   5 -12      134.44      154.49     23.61 o 
   4   5 -12      997.53      950.29     67.65 o 
   5   5 -12      859.06      924.06     62.94 o 
   6   5 -12      198.79      200.48     38.48 o 
   7   5 -12      154.32      118.85     28.68 o 
   8   5 -12      815.78      804.81     41.83 o 
   9   5 -12      217.66      209.72     39.06 o 
  10   5 -12      549.17      584.03     62.14 o 
  11   5 -12     1207.24     1278.40     91.07 o 
  12   5 -12      383.87      389.50     69.88 o 
  13   5 -12        1.26       37.14     25.60 o 
  14   5 -12       60.37       79.18     53.34 o 
   0   6 -12      204.26      168.45     40.73 o 
   1   6 -12     1412.25     1514.25     75.21 o 
   2   6 -12      317.75      379.35     35.07 o 
   3   6 -12      121.79       70.42     36.28 o 
   4   6 -12       71.84       80.72     21.01 o 
   5   6 -12      465.32      503.18     48.13 o 
   6   6 -12      344.69      361.15     58.61 o 
   7   6 -12      340.49      366.39     58.78 o 
   8   6 -12     1273.31     1401.03    116.64 o 
   9   6 -12     1252.79     1326.41     98.95 o 
  10   6 -12      205.94      181.47     36.45 o 
  11   6 -12      786.29      803.76    100.51 o 
  12   6 -12      201.45      150.31     72.34 o 
  13   6 -12       88.72       95.33     29.45 o 
   1   7 -12       93.55      124.41     20.12 o 
   2   7 -12     1194.29     1338.96     57.69 o 
   3   7 -12      954.37      952.37     71.56 o 
   4   7 -12     1371.85     1365.45     97.87 o 
   5   7 -12      177.81      173.62     42.08 o 
   6   7 -12      686.53      743.56     68.18 o 
   7   7 -12      214.78      186.99     56.73 o 
   8   7 -12      550.02      628.16     72.11 o 
   9   7 -12      116.27      139.22     36.91 o 
  10   7 -12       17.28       14.93     14.13 o 
  11   7 -12        5.29       15.08     22.41 o 
  12   7 -12       90.13       88.70     32.24 o 
   0   8 -12      278.15      257.51     79.72 o 
   1   8 -12      338.18      312.26     61.02 o 
   2   8 -12      338.26      356.60     71.43 o 
   3   8 -12      193.12      149.68     29.43 o 
   4   8 -12      543.68      450.65     87.73 o 
   5   8 -12     1997.28     1895.82    145.85 o 
   6   8 -12      306.24      288.87     53.75 o 
   7   8 -12       45.72       52.03     33.32 o 
   8   8 -12      604.27      663.57     80.56 o 
   9   8 -12      209.17      177.87     52.19 o 
  10   8 -12      267.80      247.77     68.24 o 
   1   9 -12      406.56      325.41     69.65 o 
   2   9 -12      330.67      246.08     54.68 o 
   3   9 -12      145.66      149.81     42.15 o 
   4   9 -12      152.19      109.74     41.36 o 
   5   9 -12        7.52       19.52     13.59 o 
   6   9 -12      131.54      107.91     28.38 o 
   7   9 -12       29.30       41.07     21.52 o 
   0  10 -12      123.11      153.23     48.45 o 
   1  10 -12      165.71      152.48     45.95 o 
   2   0 -11     4047.50     4083.00    101.53 o 
   4   0 -11      781.57      755.92     34.97 o 
   6   0 -11     6342.80     6667.57    101.70 o 
   8   0 -11     4226.70     4649.16    351.26 o 
  10   0 -11      821.71      744.44    181.36 o 
  12   0 -11     1846.87     1896.33     98.11 o 
  14   0 -11      470.14      607.59    148.05 o 
  16   0 -11      524.60      408.74    137.56 o 
   0   1 -11     8045.17     8470.70    256.22 o 
   1   1 -11     6809.97     6508.63    124.17 o 
   2   1 -11      617.75      637.17     30.26 o 
   3   1 -11      758.26      819.07     21.13 o 
   4   1 -11      937.53      970.98     20.78 o 
   5   1 -11    18440.00    18672.18    428.26 o 
   6   1 -11      182.73      175.81     21.76 o 
   7   1 -11      118.29      108.71     16.85 o 
   8   1 -11        3.36        9.21     13.83 o 
   9   1 -11      914.67     1022.94     43.32 o 
  10   1 -11      421.89      417.49     44.83 o 
  11   1 -11      925.06     1013.62     71.84 o 
  12   1 -11      114.90       74.67     18.93 o 
  13   1 -11     1245.59     1187.74     60.89 o 
  14   1 -11      879.64      737.67     80.33 o 
  15   1 -11      752.26      849.75    146.77 o 
  16   1 -11      215.71      129.76     52.24 o 
  17   1 -11       47.36       32.18     22.42 o 
   1   2 -11      748.28      768.49     21.74 o 
   2   2 -11      104.72      132.66     10.02 o 
   3   2 -11     1165.30     1262.44     46.38 o 
   4   2 -11      424.56      421.83     22.27 o 
   5   2 -11      126.67      132.90     18.45 o 
   6   2 -11     1779.94     1802.55     56.57 o 
   7   2 -11      169.68      167.48     20.23 o 
   8   2 -11      132.10      141.15     20.07 o 
   9   2 -11     3195.59     3373.48    174.63 o 
  10   2 -11       74.47       64.28     19.58 o 
  11   2 -11      465.99      538.08     77.36 o 
  12   2 -11       11.46       37.63     18.32 o 
  13   2 -11       33.10       23.40     17.67 o 
  14   2 -11       29.60       53.33     22.54 o 
  15   2 -11       41.25       47.76     17.02 o 
  16   2 -11      146.42      116.32     25.54 o 
  17   2 -11       54.49       43.13     18.67 o 
   0   3 -11      826.83      699.76     24.40 o 
   1   3 -11       71.38       72.06     16.62 o 
   2   3 -11      351.71      402.25     28.74 o 
   3   3 -11      331.28      296.45     21.84 o 
   4   3 -11      704.02      618.91     43.21 o 
   5   3 -11      462.76      528.93     28.69 o 
   6   3 -11      606.28      631.02     56.49 o 
   7   3 -11      352.96      396.92     38.75 o 
   8   3 -11     1869.48     1879.29    107.03 o 
   9   3 -11      277.63      280.06     34.41 o 
  10   3 -11      152.62      159.14     48.04 o 
  11   3 -11      117.97      149.03     19.14 o 
  12   3 -11      600.03      658.85     56.70 o 
  13   3 -11      145.15      162.95     47.42 o 
  14   3 -11      716.06      740.68    116.24 o 
  15   3 -11      188.77      179.95     41.72 o 
  16   3 -11       61.99       50.24     25.43 o 
   1   4 -11      304.57      315.46     26.04 o 
   2   4 -11       99.92       57.23     14.32 o 
   3   4 -11      494.11      519.55     45.22 o 
   4   4 -11      296.30      290.58     47.43 o 
   5   4 -11      141.70      172.84     30.45 o 
   6   4 -11      652.21      627.67     51.04 o 
   7   4 -11       92.11      113.24     21.97 o 
   8   4 -11     1637.71     1677.58     91.66 o 
   9   4 -11      486.54      604.16     82.43 o 
  10   4 -11      155.59      121.94     31.47 o 
  11   4 -11      427.56      430.90     42.27 o 
  12   4 -11       56.19       66.30     26.66 o 
  13   4 -11      233.72      301.25     48.44 o 
  14   4 -11      184.79      126.87     36.02 o 
  15   4 -11        0.56       21.47     20.98 o 
   0   5 -11      188.16      234.75     54.94 o 
   1   5 -11      104.79       74.08     21.53 o 
   2   5 -11     2964.33     2944.14    112.96 o 
   3   5 -11     1413.47     1499.47     77.28 o 
   4   5 -11      215.77      198.95     45.03 o 
   5   5 -11      180.74      209.23     40.21 o 
   6   5 -11      232.41      244.25     43.30 o 
   7   5 -11      395.80      434.23     40.33 o 
   8   5 -11       17.33       17.24     14.02 o 
   9   5 -11      471.52      501.21     41.84 o 
  10   5 -11      110.58      111.76     25.04 o 
  11   5 -11        6.75       -7.75     26.84 o 
  12   5 -11      699.78      784.25     82.25 o 
  13   5 -11      149.34      112.75     32.55 o 
  14   5 -11      289.83      257.34     79.91 o 
  15   5 -11        5.23       25.67     17.52 o 
   1   6 -11      969.82      907.02     53.90 o 
   2   6 -11       49.78       30.03     16.61 o 
   3   6 -11      163.88      153.65     32.74 o 
   4   6 -11      104.83       99.57     24.03 o 
   5   6 -11      112.01      117.40     36.86 o 
   6   6 -11      128.57       87.54     30.01 o 
   7   6 -11     2155.41     2097.95    204.97 o 
   8   6 -11     1145.15     1206.62     93.63 o 
   9   6 -11      409.75      451.86     65.88 o 
  10   6 -11       79.93       76.81     28.89 o 
  11   6 -11      143.23      116.46     29.32 o 
  12   6 -11       76.29       65.59     19.33 o 
  13   6 -11      118.71       88.73     26.42 o 
  14   6 -11       67.47       44.20     31.16 o 
   0   7 -11      310.02      351.13     83.84 o 
   1   7 -11     1719.06     1732.72     62.75 o 
   2   7 -11     6758.47     7067.33    275.90 o 
   3   7 -11      673.18      777.62     52.21 o 
   4   7 -11      118.78       94.16     36.95 o 
   5   7 -11       27.47       13.29     15.78 o 
   6   7 -11      523.65      590.05     89.10 o 
   7   7 -11      725.76      771.31     77.23 o 
   8   7 -11      530.29      470.01     83.56 o 
   9   7 -11      113.05      109.28     30.68 o 
  10   7 -11       64.47       68.29     23.65 o 
  11   7 -11      588.77      615.66     76.43 o 
  12   7 -11     1351.77     1622.06    172.45 o 
   1   8 -11       60.34       51.18     26.11 o 
   2   8 -11       62.58       48.53     24.14 o 
   3   8 -11      223.62      205.50     56.25 o 
   4   8 -11       81.46       58.95     26.42 o 
   5   8 -11      380.16      370.68     61.06 o 
   6   8 -11      215.05      198.24     39.51 o 
   7   8 -11      129.18      139.68     39.99 o 
   8   8 -11      107.71       82.73     31.73 o 
   9   8 -11      158.62      107.55     36.82 o 
  10   8 -11      347.12      333.75     80.60 o 
   0   9 -11      245.67      342.40    136.22 o 
   1   9 -11      435.50      436.91     43.74 o 
   2   9 -11      401.19      391.01     75.71 o 
   3   9 -11      418.91      405.81     86.26 o 
   4   9 -11       34.70       27.97     15.57 o 
   5   9 -11      684.73      639.80     58.91 o 
   6   9 -11        2.61       21.95     18.88 o 
   7   9 -11      145.94      122.69     24.97 o 
   8   9 -11       74.17       79.20     25.36 o 
   1  10 -11        2.64        6.72     15.16 o 
   2  10 -11      109.98      110.91     40.35 o 
   3  10 -11      133.32      111.12     58.57 o 
   0   0 -10      344.75      342.75     29.88 o 
   2   0 -10     3211.99     2839.43     32.33 o 
   4   0 -10      605.84      544.02     26.57 o 
   6   0 -10     4004.21     4109.21    139.52 o 
   8   0 -10     7483.15     7652.39    277.87 o 
  10   0 -10     1458.22     1376.35     95.99 o 
  12   0 -10     1153.48     1263.38    154.22 o 
  14   0 -10      510.51      364.18    121.92 o 
  16   0 -10     1059.19      865.01    240.81 o 
   1   1 -10     1554.21     1530.16     29.99 o 
   2   1 -10      461.68      447.88     15.22 o 
   3   1 -10       27.34       31.08      3.82 o 
   4   1 -10      563.89      536.48     20.97 o 
   5   1 -10     5160.09     5575.21    108.28 o 
   6   1 -10      456.07      520.98     31.54 o 
   7   1 -10      232.99      209.06     13.91 o 
   8   1 -10       16.06       23.05      7.41 o 
   9   1 -10      220.78      202.22     12.52 o 
  10   1 -10       11.38       18.22      5.00 o 
  11   1 -10      842.48      790.09     82.45 o 
  12   1 -10      157.49      176.59     30.17 o 
  13   1 -10        7.57       12.40     11.83 o 
  14   1 -10      534.73      479.46     64.61 o 
  15   1 -10        8.49       34.29     20.19 o 
  16   1 -10      131.73      122.94     35.86 o 
  17   1 -10      184.69      102.50     57.23 o 
   0   2 -10     1171.22     1104.03     63.01 o 
   1   2 -10     3593.20     3706.94     71.98 o 
   2   2 -10     4768.33     4742.70     91.42 o 
   3   2 -10     1168.16     1034.14     22.29 o 
   4   2 -10      139.61      137.67     11.99 o 
   5   2 -10     1925.35     2148.94     42.41 o 
   6   2 -10     4171.53     4365.04     69.51 o 
   7   2 -10      112.57       95.78     12.61 o 
   8   2 -10     3411.27     3598.32    108.09 o 
   9   2 -10     3243.46     3221.96    102.16 o 
  10   2 -10      152.56      159.85     32.44 o 
  11   2 -10      700.69      727.69     53.68 o 
  12   2 -10     1203.69     1255.17     76.62 o 
  13   2 -10      278.79      285.71     59.49 o 
  14   2 -10        8.63       31.50     14.99 o 
  15   2 -10        9.66       15.65     13.49 o 
  16   2 -10      359.31      279.02     71.08 o 
  17   2 -10       75.09       42.44     23.00 o 
   1   3 -10      415.36      417.73     26.54 o 
   2   3 -10     4123.90     4379.68     96.19 o 
   3   3 -10       84.13       67.63     12.53 o 
   4   3 -10     1017.59      910.98     42.71 o 
   5   3 -10      255.12      234.57     27.73 o 
   6   3 -10      480.37      433.06     33.76 o 
   7   3 -10      280.25      300.40     49.06 o 
   8   3 -10      294.06      328.53     52.04 o 
   9   3 -10      643.82      636.06     27.03 o 
  10   3 -10     2516.99     2403.47    127.02 o 
  11   3 -10       10.10       38.21     13.68 o 
  12   3 -10      272.70      271.29     41.34 o 
  13   3 -10       21.44       22.37     14.79 o 
  14   3 -10      407.92      435.91     87.21 o 
  15   3 -10       27.02       25.17     14.33 o 
  16   3 -10      160.17      138.64     35.34 o 
   0   4 -10     1046.96     1075.70     40.55 o 
   1   4 -10     1211.16     1291.04     31.51 o 
   2   4 -10      399.20      342.07     28.86 o 
   3   4 -10      872.53      825.36     45.73 o 
   4   4 -10     1178.34     1076.69    148.28 o 
   5   4 -10     1560.38     1720.74     90.07 o 
   6   4 -10     1152.19     1312.38     78.32 o 
   7   4 -10      623.73      652.42     79.92 o 
   8   4 -10       36.46       24.25     13.79 o 
   9   4 -10      170.40      147.01     27.88 o 
  10   4 -10       15.80       13.46     48.41 o 
  11   4 -10      265.41      340.46     48.59 o 
  12   4 -10       80.82      101.15     22.23 o 
  13   4 -10     1757.83     1863.28    150.61 o 
  14   4 -10      127.85      136.23     41.33 o 
  15   4 -10       46.93       55.06     18.06 o 
  16   4 -10       70.24       59.73     27.62 o 
   1   5 -10      213.68      230.61     42.51 o 
   2   5 -10      395.23      432.11     41.45 o 
   3   5 -10     2111.77     2068.32     84.58 o 
   4   5 -10     1002.37     1035.19     61.57 o 
   5   5 -10      137.25      137.27     23.40 o 
   6   5 -10     1545.12     1542.99    120.16 o 
   7   5 -10      928.09      878.67     77.84 o 
   8   5 -10      202.68      234.99     34.58 o 
   9   5 -10     1048.02     1112.55    103.67 o 
  10   5 -10       42.83       61.06     27.08 o 
  11   5 -10     2354.67     2480.07    165.31 o 
  12   5 -10      169.23      179.16     40.50 o 
  13   5 -10      132.39       86.35     20.41 o 
  14   5 -10      319.85      264.80     54.78 o 
  15   5 -10      235.53      269.95     62.20 o 
   0   6 -10      267.81      267.22     68.47 o 
   1   6 -10     1161.18     1121.78     65.48 o 
   2   6 -10      370.57      426.83     79.82 o 
   3   6 -10     1639.77     1690.17    110.29 o 
   4   6 -10      269.90      275.15     47.71 o 
   5   6 -10      183.39      172.13     41.46 o 
   6   6 -10      780.97      833.40     53.09 o 
   7   6 -10     2816.18     2628.70    189.98 o 
   8   6 -10      452.12      459.95     42.40 o 
   9   6 -10      478.13      477.14     47.07 o 
  10   6 -10      877.32      831.41    116.58 o 
  11   6 -10      703.35      785.89    120.40 o 
  12   6 -10      368.63      358.45     65.32 o 
  13   6 -10      191.78      193.18     73.35 o 
  14   6 -10       19.69       -5.81     17.40 o 
   1   7 -10      476.72      543.11    112.91 o 
   2   7 -10     1410.22     1387.99     65.86 o 
   3   7 -10       63.96      118.05     34.54 o 
   4   7 -10       51.94       26.47     26.52 o 
   5   7 -10        1.96        2.79     36.06 o 
   6   7 -10      689.86      711.85     75.34 o 
   7   7 -10      184.79      266.77     47.63 o 
   8   7 -10      814.42      761.01     77.95 o 
   9   7 -10      152.83      138.18     35.38 o 
  10   7 -10       53.05       46.08     41.08 o 
  11   7 -10      226.01      219.99     66.57 o 
  12   7 -10      361.91      273.71     65.24 o 
  13   7 -10        2.61       30.20     41.46 o 
   0   8 -10      575.41      447.53    136.26 o 
   1   8 -10      231.37      219.38     47.90 o 
   2   8 -10       22.63       18.82     18.58 o 
   3   8 -10      242.44      265.02     59.06 o 
   4   8 -10      933.14      977.95    104.05 o 
   5   8 -10      658.50      635.32     78.71 o 
   6   8 -10      631.14      695.84     89.20 o 
   7   8 -10      156.69      149.80     35.97 o 
   8   8 -10      394.98      446.18     78.87 o 
   9   8 -10      183.79      146.74     37.54 o 
  10   8 -10      789.83      871.85     84.71 o 
  11   8 -10       96.74      125.70     36.31 o 
   1   9 -10      159.16      165.31     33.54 o 
   2   9 -10       11.38       19.49     23.20 o 
   3   9 -10       43.75       44.81     23.09 o 
   4   9 -10       86.40       76.45     19.02 o 
   5   9 -10       22.60       47.77     16.41 o 
   6   9 -10       37.84       49.03     22.77 o 
   7   9 -10        3.68       18.76     21.51 o 
   8   9 -10      252.58      183.34     44.54 o 
   0  10 -10     2739.28     3361.33    373.42 o 
   1  10 -10       66.60       53.35     17.68 o 
   2  10 -10       15.99       30.98     14.18 o 
   3  10 -10      115.38      112.64     30.40 o 
   4  10 -10       17.72       30.12     27.65 o 
   2   0  -9     1184.57     1447.43     98.23 o 
   4   0  -9      340.35      286.03     11.46 o 
   6   0  -9      729.16      672.61     28.95 o 
   8   0  -9     1475.93     1603.11    136.01 o 
  10   0  -9      836.21      744.05     43.33 o 
  12   0  -9     1139.95     1050.88    200.20 o 
  14   0  -9      301.64      298.50     62.75 o 
  16   0  -9       96.65      161.87     50.47 o 
   0   1  -9     1090.06      854.93     25.78 o 
   1   1  -9     2337.63     2228.80     19.46 o 
   2   1  -9     5485.12     5767.67     55.14 o 
   3   1  -9     1711.08     1916.76    145.86 o 
   4   1  -9      257.71      269.72     10.23 o 
   5   1  -9     1800.45     1808.75     28.56 o 
   6   1  -9     2082.18     2127.80     38.36 o 
   7   1  -9     3468.00     3303.02     44.29 o 
   8   1  -9      144.47      174.39     11.73 o 
   9   1  -9      145.63      140.06     17.20 o 
  10   1  -9      316.34      311.24     19.24 o 
  11   1  -9     1046.43     1046.48     54.81 o 
  12   1  -9     1326.07     1316.38     72.30 o 
  13   1  -9      845.75      944.95     72.06 o 
  14   1  -9      239.16      266.48     44.75 o 
  15   1  -9       36.19       21.33     14.08 o 
  16   1  -9       10.51       31.69     20.08 o 
  17   1  -9      253.86      179.05     35.47 o 
   1   2  -9     1053.86     1023.24     42.42 o 
   2   2  -9      434.60      447.65     21.67 o 
   3   2  -9      116.10      117.28      9.63 o 
   4   2  -9      143.75      132.61      9.46 o 
   5   2  -9     1188.26     1215.12     31.38 o 
   6   2  -9      785.71      770.40     16.24 o 
   7   2  -9        8.25        5.35      7.40 o 
   8   2  -9      713.58      780.51     46.66 o 
   9   2  -9       14.75        5.53      4.13 o 
  10   2  -9      170.30      159.78     19.08 o 
  11   2  -9      709.73      755.87     50.49 o 
  12   2  -9     1403.93     1421.44     54.41 o 
  13   2  -9      442.29      415.29     27.45 o 
  14   2  -9      357.46      311.96     81.64 o 
  15   2  -9       64.26       42.15     16.15 o 
  16   2  -9        9.53        7.78     38.21 o 
  17   2  -9      266.98      209.55     55.11 o 
   0   3  -9    14245.60    14754.76    997.46 o 
   1   3  -9     2177.40     2116.11     48.67 o 
   2   3  -9      715.17      718.44     38.63 o 
   3   3  -9     3075.55     3289.72     73.14 o 
   4   3  -9       40.58       24.74      5.63 o 
   5   3  -9      548.48      550.11     40.95 o 
   6   3  -9     1815.89     1679.07     68.50 o 
   7   3  -9      202.26      249.45     39.38 o 
   8   3  -9       85.17       88.91     30.25 o 
   9   3  -9     1578.73     1696.10     51.34 o 
  10   3  -9     2956.50     2994.09    114.04 o 
  11   3  -9      251.98      205.19     40.45 o 
  12   3  -9      660.56      680.57     68.26 o 
  13   3  -9      824.25      767.13     85.17 o 
  14   3  -9      634.15      655.79     69.99 o 
  15   3  -9       11.71       -9.66     16.09 o 
  16   3  -9      568.81      610.20    104.11 o 
  17   3  -9       44.97       52.57     24.67 o 
   1   4  -9     2182.94     2332.87     39.93 o 
   2   4  -9      195.57      182.46     29.98 o 
   3   4  -9      100.31      160.84     31.27 o 
   4   4  -9      667.72      632.73     50.13 o 
   5   4  -9     2211.48     2189.92     86.65 o 
   6   4  -9      544.72      562.70     61.50 o 
   7   4  -9     3438.40     3288.14    128.60 o 
   8   4  -9      650.77      679.25     57.64 o 
   9   4  -9      678.55      808.20    106.39 o 
  10   4  -9      817.02      755.64     51.35 o 
  11   4  -9      174.33      207.68     33.04 o 
  12   4  -9       81.50       60.79     25.98 o 
  13   4  -9      245.19      224.24     53.34 o 
  14   4  -9      408.14      429.26     83.44 o 
  15   4  -9      366.30      334.30     73.48 o 
  16   4  -9        1.60        5.21     24.90 o 
   0   5  -9     7699.07     8149.59   1560.95 o 
   1   5  -9      131.15      159.99     38.20 o 
   2   5  -9     1523.34     1640.12    102.37 o 
   3   5  -9     2484.51     2507.89    109.43 o 
   4   5  -9     1273.04     1315.67     84.36 o 
   5   5  -9     1369.27     1381.53     88.77 o 
   6   5  -9     2694.66     2586.82    109.67 o 
   7   5  -9     4427.65     4336.92    203.35 o 
   8   5  -9      271.36      240.39     66.66 o 
   9   5  -9      965.71      966.06     52.97 o 
  10   5  -9     1342.33     1372.43     53.02 o 
  11   5  -9      446.83      466.86     69.77 o 
  12   5  -9      193.08      178.92     79.95 o 
  13   5  -9       29.69       22.14     13.54 o 
  14   5  -9      140.27      180.61     67.53 o 
  15   5  -9        3.70       12.40     17.17 o 
   1   6  -9      530.17      481.00     43.96 o 
   2   6  -9      454.37      442.35     93.44 o 
   3   6  -9      569.82      648.17     93.07 o 
   4   6  -9     1511.70     1598.50     84.14 o 
   5   6  -9      231.23      215.82     40.53 o 
   6   6  -9     1968.97     2031.47    100.57 o 
   7   6  -9     1309.57     1475.20     87.10 o 
   8   6  -9      633.54      679.17     54.35 o 
   9   6  -9     1105.50     1139.41     87.97 o 
  10   6  -9      136.23      152.22     33.96 o 
  11   6  -9     1247.44     1412.97    127.54 o 
  12   6  -9       15.99       15.22     54.35 o 
  13   6  -9       47.12       54.97     20.90 o 
  14   6  -9        4.61        7.79     13.57 o 
   0   7  -9      232.16      205.04     49.96 o 
   1   7  -9      374.85      382.80     76.30 o 
   2   7  -9     1270.82     1392.13    127.64 o 
   3   7  -9     1022.25     1064.42     81.72 o 
   4   7  -9      399.14      413.32     76.37 o 
   5   7  -9       30.95       29.66     19.17 o 
   6   7  -9       89.29      104.63     28.80 o 
   7   7  -9      800.78      936.63     71.81 o 
   8   7  -9       61.81       62.58     17.96 o 
   9   7  -9      148.74      121.55     31.46 o 
  10   7  -9       20.20       29.78     16.74 o 
  11   7  -9       46.14       66.95     17.11 o 
  12   7  -9        2.66        9.90     13.97 o 
  13   7  -9     1161.75     1505.21    178.38 o 
   1   8  -9      928.72     1026.66     63.07 o 
   2   8  -9      133.41      171.08     54.33 o 
   3   8  -9      103.29       94.89     34.58 o 
   4   8  -9     1762.21     1947.00    117.84 o 
   5   8  -9        0.92       17.59     15.70 o 
   6   8  -9       55.27       67.23     21.45 o 
   7   8  -9       86.76       87.06     31.85 o 
   8   8  -9       33.80       35.87     16.98 o 
   9   8  -9      285.28      232.33     46.99 o 
  10   8  -9      221.00      192.82     49.74 o 
  11   8  -9       79.66        3.69     36.33 o 
   0   9  -9      513.41      654.63    101.11 o 
   1   9  -9      135.37      115.54     35.55 o 
   2   9  -9      256.99      237.99     48.78 o 
   3   9  -9      799.68      943.29    111.86 o 
   4   9  -9       36.38       37.25     18.08 o 
   5   9  -9       98.23      101.53     33.70 o 
   6   9  -9       94.73       73.58     29.30 o 
   7   9  -9       47.21       41.57     18.31 o 
   8   9  -9       31.46       25.82     50.17 o 
   9   9  -9      793.60      820.08     94.31 o 
   1  10  -9       27.34       25.75     18.90 o 
   2  10  -9       77.64       62.12     18.69 o 
   3  10  -9       40.80       36.14     19.23 o 
   4  10  -9      275.80      278.15     81.80 o 
   5  10  -9       34.23       50.69     21.26 o 
   2   0  -8    10120.88     9574.97    131.55 o 
   4   0  -8     9654.46     9690.08    139.53 o 
   6   0  -8     1286.83     1273.09     33.74 o 
   8   0  -8      254.91      263.95     13.55 o 
  10   0  -8      428.39      485.46     31.36 o 
  12   0  -8     1565.45     1451.88     99.20 o 
  14   0  -8      651.65      818.78     93.50 o 
  16   0  -8     2179.37     2362.50    188.19 o 
  18   0  -8      183.42      160.31     96.15 o 
   1   1  -8     6345.23     5831.60     75.48 o 
   2   1  -8     3271.74     3171.17     30.90 o 
   3   1  -8    13303.58    13037.42    157.04 o 
   4   1  -8     2367.32     2447.34     18.55 o 
   5   1  -8      573.52      908.78     67.55 o 
   6   1  -8     1722.66     1813.99     31.22 o 
   7   1  -8     1592.29     1440.57     21.52 o 
   8   1  -8      327.69      291.60     13.32 o 
   9   1  -8     2056.25     2015.13     47.50 o 
  10   1  -8      124.03       94.81     16.74 o 
  11   1  -8      486.60      506.55     22.56 o 
  12   1  -8      223.98      216.32     48.10 o 
  13   1  -8      232.93      236.68     41.59 o 
  14   1  -8      478.14      512.44     51.79 o 
  15   1  -8       11.73       28.97     11.42 o 
  16   1  -8      178.67      128.12     30.52 o 
  17   1  -8       14.84       63.70     40.92 o 
   0   2  -8      887.73      857.22     32.34 o 
   1   2  -8      368.15      308.69      9.69 o 
   2   2  -8     2236.82     2134.84     22.61 o 
   3   2  -8     1112.07      941.72     29.20 o 
   4   2  -8      681.33      721.47     28.94 o 
   5   2  -8     1645.97     1854.88     38.22 o 
   6   2  -8      641.90      575.41     29.51 o 
   7   2  -8      156.14      155.68     13.64 o 
   8   2  -8       96.98       79.05      9.00 o 
   9   2  -8     1614.78     1641.25     47.72 o 
  10   2  -8     3577.32     3607.72     96.66 o 
  11   2  -8      941.51      993.76     44.50 o 
  12   2  -8     1151.20     1096.39     51.40 o 
  13   2  -8      653.00      562.82     32.73 o 
  14   2  -8      336.30      374.42     39.87 o 
  15   2  -8      217.27      188.79     52.07 o 
  16   2  -8      213.02      205.11     50.34 o 
  17   2  -8      181.32      158.36     44.98 o 
   1   3  -8     2267.51     2189.25     51.29 o 
   2   3  -8       92.41      151.12     30.45 o 
   3   3  -8      461.00      449.43     24.51 o 
   4   3  -8      848.76      788.31     30.81 o 
   5   3  -8      689.04      721.14     39.02 o 
   6   3  -8      571.84      649.54     31.20 o 
   7   3  -8     1179.00     1181.39     83.96 o 
   8   3  -8      334.60      318.29     14.87 o 
   9   3  -8     1473.27     1477.47     44.37 o 
  10   3  -8      597.39      565.81     31.02 o 
  11   3  -8      277.74      340.52     62.46 o 
  12   3  -8      202.90      166.53     17.55 o 
  13   3  -8     1032.13     1088.40     72.01 o 
  14   3  -8      617.68      717.46    113.68 o 
  15   3  -8      182.99      198.66     40.83 o 
  16   3  -8       67.98       69.05     22.12 o 
  17   3  -8      556.91      650.74    116.70 o 
   0   4  -8      303.63      353.54     36.93 o 
   1   4  -8     1831.27     1840.04     32.23 o 
   2   4  -8      580.25      622.81     27.50 o 
   3   4  -8     2316.99     2370.36     53.79 o 
   4   4  -8      276.53      279.52     46.57 o 
   5   4  -8      397.74      354.28     28.82 o 
   6   4  -8       60.92       43.37     23.35 o 
   7   4  -8     2385.21     2270.10    119.00 o 
   8   4  -8      866.08      861.08     53.58 o 
   9   4  -8     2165.17     2198.96    117.58 o 
  10   4  -8      615.56      644.40     50.85 o 
  11   4  -8      361.27      381.85     60.99 o 
  12   4  -8       16.92       28.83     19.84 o 
  13   4  -8      319.21      389.55     64.13 o 
  14   4  -8       87.62       67.35     29.68 o 
  15   4  -8      641.01      690.35    107.43 o 
  16   4  -8      241.74      201.07     60.88 o 
   1   5  -8       63.69       50.77     21.10 o 
   2   5  -8      617.17      619.02     48.26 o 
   3   5  -8     4018.77     4120.29    158.01 o 
   4   5  -8      580.07      603.77     51.78 o 
   5   5  -8      104.95      127.23     30.83 o 
   6   5  -8     1562.06     1563.47    123.84 o 
   7   5  -8      973.80     1040.19    134.92 o 
   8   5  -8      482.75      492.25     39.38 o 
   9   5  -8      467.84      453.46     80.28 o 
  10   5  -8     1196.39     1271.36     49.69 o 
  11   5  -8       70.07      104.69     23.45 o 
  12   5  -8      357.25      457.81     81.28 o 
  13   5  -8      782.43      774.42     94.45 o 
  14   5  -8      733.82      709.06    112.33 o 
  15   5  -8       84.53      117.89     48.59 o 
   0   6  -8      258.56      272.59     61.19 o 
   1   6  -8       97.53       77.02     29.10 o 
   2   6  -8     1201.08     1239.22     99.75 o 
   3   6  -8     1299.03     1313.34     69.53 o 
   4   6  -8     1894.03     1861.83    119.91 o 
   5   6  -8     1311.51     1342.16     79.67 o 
   6   6  -8     1051.86     1197.02    138.23 o 
   7   6  -8       20.12        7.09     14.26 o 
   8   6  -8      179.57      168.34     33.83 o 
   9   6  -8      577.10      573.77     53.91 o 
  10   6  -8      287.90      292.63     50.08 o 
  11   6  -8       72.13       95.52     24.49 o 
  12   6  -8      141.24      123.64     29.89 o 
  13   6  -8      424.02      330.35     75.44 o 
  14   6  -8       66.05       77.37     48.99 o 
   1   7  -8      723.37      647.29     49.91 o 
   2   7  -8      392.44      375.24     59.80 o 
   3   7  -8     1672.67     1646.27     80.57 o 
   4   7  -8       86.20       57.02     26.09 o 
   5   7  -8      231.85      192.29     31.91 o 
   6   7  -8      616.11      598.02     48.88 o 
   7   7  -8     1789.39     1856.17    140.29 o 
   8   7  -8      127.86      114.16     44.71 o 
   9   7  -8       32.61       20.60     17.08 o 
  10   7  -8        6.93       12.47     47.00 o 
  11   7  -8       67.19       77.56     24.66 o 
  12   7  -8      245.75      253.22     84.19 o 
  13   7  -8       14.97       -8.78     18.98 o 
   0   8  -8     1162.03     1322.31    152.95 o 
   1   8  -8      263.31      297.09     48.27 o 
   2   8  -8      143.04      126.39     30.84 o 
   3   8  -8      717.56      678.94     47.99 o 
   4   8  -8      499.32      546.18     54.90 o 
   5   8  -8      100.20       96.94     25.45 o 
   6   8  -8      196.66      209.28     53.65 o 
   7   8  -8      222.38      175.43     33.10 o 
   8   8  -8       69.47       66.34     25.01 o 
   9   8  -8       72.20       67.71     24.57 o 
  10   8  -8      838.96      820.52    231.40 o 
  11   8  -8        6.40       10.04     38.45 o 
   1   9  -8       17.98       32.59     15.69 o 
   2   9  -8      296.54      275.95     57.41 o 
   3   9  -8      456.12      476.08     54.97 o 
   4   9  -8      171.90      156.82     35.70 o 
   5   9  -8       29.10       23.86     14.85 o 
   6   9  -8       88.41       45.93     48.63 o 
   7   9  -8      110.63      120.40     23.10 o 
   8   9  -8        3.02       10.59     14.33 o 
   9   9  -8      298.32      224.59     59.87 o 
   0  10  -8      542.44      508.21    159.90 o 
   1  10  -8       34.91       34.02     13.83 o 
   2  10  -8       70.17       68.97     22.45 o 
   3  10  -8       74.42       69.16     24.00 o 
   4  10  -8        5.73       22.04     20.26 o 
   5  10  -8      128.94       92.34     31.13 o 
   6  10  -8      317.21      231.17     69.61 o 
   2   0  -7     2704.42     2703.82     42.65 o 
   4   0  -7    14060.93    14844.35    193.23 o 
   6   0  -7     1831.60     1760.95     35.16 o 
   8   0  -7     1048.45     1461.71     35.19 o 
  10   0  -7      489.45      486.33     29.66 o 
  12   0  -7      508.45      460.47    120.05 o 
  14   0  -7      395.21      346.98    120.16 o 
  16   0  -7      738.58      659.52    214.16 o 
  18   0  -7       81.88       69.14     37.34 o 
   0   1  -7     1773.02     1821.08     15.23 o 
   1   1  -7     6354.50     5819.63     63.70 o 
   2   1  -7     1038.83     1094.38     24.86 o 
   3   1  -7     4223.07     4358.87    140.33 o 
   4   1  -7     1787.45     1930.63     31.87 o 
   5   1  -7     1753.53     1678.06     16.77 o 
   6   1  -7     3122.20     3167.38     48.88 o 
   7   1  -7     1264.78     1347.75     28.92 o 
   8   1  -7      511.04      504.67     22.91 o 
   9   1  -7     4064.57     4480.22    103.56 o 
  10   1  -7      924.00      899.90     36.84 o 
  11   1  -7      209.31      183.12     26.54 o 
  12   1  -7      269.58      278.44     40.41 o 
  13   1  -7       65.56      110.20     27.97 o 
  14   1  -7      284.22      303.27     62.84 o 
  15   1  -7     1208.08     1259.84     69.34 o 
  16   1  -7       30.43       27.79     10.34 o 
  17   1  -7      209.31       87.02     34.69 o 
  18   1  -7      149.65      110.61     36.39 o 
   1   2  -7     3790.51     3590.87     48.42 o 
   2   2  -7     6103.94     6158.78     56.42 o 
   3   2  -7     4086.76     3975.34     37.44 o 
   4   2  -7     1475.30     1514.52     19.21 o 
   5   2  -7       13.58       21.16      4.58 o 
   6   2  -7     1127.63     1151.56     25.28 o 
   7   2  -7      253.52      272.37     13.85 o 
   8   2  -7      272.37      414.64     96.96 o 
   9   2  -7     1128.04     1136.99     34.66 o 
  10   2  -7      565.41      558.45     21.73 o 
  11   2  -7      939.70      908.30     43.98 o 
  12   2  -7      381.47      371.42     26.56 o 
  13   2  -7      841.62      914.25     40.69 o 
  14   2  -7      121.25       91.43     16.87 o 
  15   2  -7       85.73       53.58     22.57 o 
  16   2  -7      149.28      153.47     28.68 o 
  17   2  -7       78.77       33.83     18.18 o 
   0   3  -7     5511.98     5447.53    446.02 o 
   1   3  -7      732.40      697.21     29.66 o 
   2   3  -7     2532.70     2399.94     33.30 o 
   3   3  -7      368.16      307.10     30.40 o 
   4   3  -7      781.89      626.95     33.58 o 
   5   3  -7      157.45      148.35     43.28 o 
   6   3  -7       46.31       40.60     12.84 o 
   7   3  -7     3669.08     3731.75     97.63 o 
   8   3  -7      327.15      306.55     17.91 o 
   9   3  -7      704.39      711.30     25.38 o 
  10   3  -7      391.36      391.26     24.42 o 
  11   3  -7      136.64      129.24     12.09 o 
  12   3  -7      433.76      396.54     32.48 o 
  13   3  -7      581.94      658.00     79.11 o 
  14   3  -7      571.78      707.58     95.33 o 
  15   3  -7      479.55      443.09     89.34 o 
  16   3  -7       22.19       22.88     14.28 o 
  17   3  -7       82.64       96.50     35.41 o 
   1   4  -7      782.40      707.21     50.06 o 
   2   4  -7      172.87      180.75     55.22 o 
   3   4  -7     2000.88     2227.65    153.54 o 
   4   4  -7     1714.71     1774.25     62.93 o 
   5   4  -7      254.14      280.74     43.88 o 
   6   4  -7      293.66      279.20     46.61 o 
   7   4  -7      683.17      607.13     72.76 o 
   8   4  -7     1159.33     1169.89    109.99 o 
   9   4  -7     2721.83     2725.13    159.63 o 
  10   4  -7      105.82       97.03     10.02 o 
  11   4  -7      106.81       85.90     24.59 o 
  12   4  -7       74.06       63.60     22.70 o 
  13   4  -7      440.49      458.13     53.17 o 
  14   4  -7      174.85      111.66     33.65 o 
  15   4  -7      331.81      288.86     55.32 o 
  16   4  -7       91.57       88.89     20.68 o 
   0   5  -7       72.00       77.26     53.40 o 
   1   5  -7     1959.14     2092.79    131.23 o 
   2   5  -7     3059.82     3029.25    218.84 o 
   3   5  -7      396.57      385.43     44.42 o 
   4   5  -7      951.85      907.98     72.61 o 
   5   5  -7       16.78       18.49     19.02 o 
   6   5  -7     1166.59     1041.02     54.40 o 
   7   5  -7      881.36      870.52     64.20 o 
   8   5  -7     2931.57     3261.92    161.70 o 
   9   5  -7     1814.17     1767.11    103.13 o 
  10   5  -7       10.91       20.10     17.17 o 
  11   5  -7     1176.25     1156.88     91.66 o 
  12   5  -7      410.59      407.41    120.14 o 
  13   5  -7      495.08      584.95     69.34 o 
  14   5  -7      449.32      457.29     87.90 o 
  15   5  -7       41.85       67.07     24.80 o 
  16   5  -7        7.90        0.73     80.54 o 
   1   6  -7      884.34      886.35     42.66 o 
   2   6  -7       12.89       29.70     15.87 o 
   3   6  -7     1490.94     1448.27     93.64 o 
   4   6  -7      407.02      369.95     35.97 o 
   5   6  -7      905.50      950.06     65.56 o 
   6   6  -7      317.08      296.46     52.69 o 
   7   6  -7      809.87      731.41     52.74 o 
   8   6  -7       78.85       67.90     56.43 o 
   9   6  -7     1272.62     1317.06     61.94 o 
  10   6  -7       29.53       24.02     12.36 o 
  11   6  -7      418.81      383.98     72.27 o 
  12   6  -7       19.55       23.79     19.26 o 
  13   6  -7      507.76      459.79     73.07 o 
  14   6  -7       60.77       68.26     27.81 o 
  15   6  -7      358.40      346.66     73.25 o 
   0   7  -7      286.35      300.29     80.84 o 
   1   7  -7     1962.18     2142.51     95.02 o 
   2   7  -7     1321.75     1361.21     66.02 o 
   3   7  -7     1128.02     1231.89     71.92 o 
   4   7  -7     1307.29     1329.71    109.76 o 
   5   7  -7     2734.98     2818.85    130.08 o 
   6   7  -7      543.29      481.19     41.88 o 
   7   7  -7      653.12      670.35     56.86 o 
   8   7  -7     1661.42     1746.13    116.03 o 
   9   7  -7       59.20       56.13     18.06 o 
  10   7  -7       55.06       52.75     23.17 o 
  11   7  -7      345.08      358.09     62.53 o 
  12   7  -7      325.73      320.04    104.90 o 
  13   7  -7       18.78       33.65     19.94 o 
   1   8  -7     1360.75     1347.18     49.64 o 
   2   8  -7      545.72      604.98     53.45 o 
   3   8  -7      730.73      664.85    116.57 o 
   4   8  -7      411.22      385.86     57.49 o 
   5   8  -7      157.00      148.87     28.30 o 
   6   8  -7      127.98      133.63     39.51 o 
   7   8  -7      301.75      345.82     60.80 o 
   8   8  -7       70.61       91.32     26.51 o 
   9   8  -7      259.72      228.53     51.55 o 
  10   8  -7       66.70       62.25     25.59 o 
  11   8  -7      330.85      310.62     69.51 o 
  12   8  -7      737.62      746.36    129.53 o 
   0   9  -7     1107.69     1069.24    126.34 o 
   1   9  -7      311.94      285.27     69.76 o 
   2   9  -7      123.44       91.83     37.78 o 
   3   9  -7      224.26      209.96     46.08 o 
   4   9  -7      101.08       94.23     33.55 o 
   5   9  -7      203.53      238.78     50.97 o 
   6   9  -7      424.50      403.59     59.62 o 
   7   9  -7      200.81      135.92     40.77 o 
   8   9  -7      110.66      149.23     33.30 o 
   9   9  -7      123.42      120.18     37.46 o 
  10   9  -7      198.83      198.36    106.15 o 
   1  10  -7       22.35       27.44     13.46 o 
   2  10  -7       13.31        6.92     12.25 o 
   3  10  -7        3.15       22.89     23.04 o 
   4  10  -7      137.02      132.15     33.99 o 
   5  10  -7        9.17       -2.95     20.62 o 
   6  10  -7      222.75      175.54     42.59 o 
   4   0  -6     2579.05     2190.64     22.55 o 
   6   0  -6       75.66       69.51      4.33 o 
   8   0  -6    10932.46    11209.17    369.88 o 
  10   0  -6     5796.11     6111.31    180.62 o 
  12   0  -6     2999.20     3260.40    235.07 o 
  14   0  -6      264.60      254.38     94.67 o 
  16   0  -6       96.70       55.38     55.66 o 
  18   0  -6      311.26      301.17    106.65 o 
   1   1  -6     4922.44     5149.37     43.66 o 
   2   1  -6     1838.69     1663.39     14.29 o 
   3   1  -6      542.99      451.80     11.87 o 
   4   1  -6      601.52      639.76     15.38 o 
   5   1  -6     1898.64     2066.87     41.39 o 
   6   1  -6      681.10      774.57     17.61 o 
   7   1  -6     1190.78     1223.22     26.68 o 
   8   1  -6      680.12      689.56     10.59 o 
   9   1  -6     2161.44     2170.93     51.36 o 
  10   1  -6       15.57       13.12      4.19 o 
  11   1  -6      317.26      326.05     18.21 o 
  12   1  -6      365.00      465.30     43.35 o 
  13   1  -6      721.90      687.94    123.24 o 
  14   1  -6      880.28      830.75     80.55 o 
  15   1  -6       18.11       25.15     18.86 o 
  16   1  -6        4.62        6.30     20.99 o 
  17   1  -6      130.58      112.37     29.47 o 
  18   1  -6        6.70       17.95     38.76 o 
   0   2  -6    19708.97    19613.84    210.98 o 
   1   2  -6     3089.94     3091.39     45.80 o 
   2   2  -6     1795.26     1616.84     34.40 o 
   3   2  -6      343.81      345.85     12.57 o 
   4   2  -6     2570.50     2537.12     42.77 o 
   5   2  -6     4208.62     4217.66     45.93 o 
   6   2  -6      425.39      418.50     17.90 o 
   7   2  -6      170.90      164.37      8.30 o 
   8   2  -6     6033.71     5912.14    135.95 o 
   9   2  -6      682.54      711.95     27.19 o 
  10   2  -6     1331.33     1348.18     34.09 o 
  11   2  -6      533.67      517.55     30.04 o 
  12   2  -6      732.42      801.49     52.64 o 
  13   2  -6     3261.42     3173.02     79.28 o 
  14   2  -6       37.72       44.50     13.05 o 
  15   2  -6     1035.13     1161.50     76.17 o 
  16   2  -6       31.28       63.14     22.68 o 
  17   2  -6       42.22       36.59     23.74 o 
  18   2  -6       57.95       45.87     23.26 o 
   1   3  -6      642.21      604.30     26.98 o 
   2   3  -6      385.72      403.35     22.52 o 
   3   3  -6      481.08      441.05     22.53 o 
   4   3  -6      407.25      318.01     19.65 o 
   5   3  -6       56.49       65.71     25.18 o 
   6   3  -6      173.21      192.13     11.40 o 
   7   3  -6      912.32      871.92     19.29 o 
   8   3  -6       98.25       81.96     17.61 o 
   9   3  -6      523.63      513.42     23.65 o 
  10   3  -6     1785.54     1717.42     51.11 o 
  11   3  -6        5.78       13.86     11.03 o 
  12   3  -6     1797.12     1829.01     69.92 o 
  13   3  -6        6.18       16.70     10.94 o 
  14   3  -6      137.03      157.33     35.67 o 
  15   3  -6       12.12       25.36     14.72 o 
  16   3  -6      197.92      168.53     50.49 o 
  17   3  -6       21.88       -8.71     37.98 o 
   0   4  -6     5438.30     5644.38    175.25 o 
   1   4  -6     1030.66      930.89     32.39 o 
   2   4  -6        6.83       11.71      4.93 o 
   3   4  -6     1763.85     1511.69    102.31 o 
   4   4  -6      607.38      591.44     57.66 o 
   5   4  -6     2090.89     1992.85    115.81 o 
   6   4  -6     1317.65     1364.15     60.23 o 
   7   4  -6       90.21       84.01     11.46 o 
   8   4  -6      794.97      779.92     41.11 o 
   9   4  -6      935.19      846.93     54.30 o 
  10   4  -6      436.24      433.13     26.50 o 
  11   4  -6      363.72      436.73     53.66 o 
  12   4  -6      184.16      175.40     31.62 o 
  13   4  -6       90.70       98.19     53.57 o 
  14   4  -6      570.54      504.56     52.70 o 
  15   4  -6       78.74      126.42     34.69 o 
  16   4  -6      516.99      499.57     95.51 o 
  17   4  -6       35.22       66.36     17.81 o 
   1   5  -6      609.83      612.60     46.68 o 
   2   5  -6     2251.39     2143.92     99.13 o 
   3   5  -6     3864.88     3969.33    152.63 o 
   4   5  -6     1591.03     1637.20    107.88 o 
   5   5  -6     1618.42     1689.98    147.16 o 
   6   5  -6      483.43      563.41     74.75 o 
   7   5  -6      140.11      171.98     34.16 o 
   8   5  -6      165.05      157.80     12.54 o 
   9   5  -6      545.03      527.56     59.14 o 
  10   5  -6      312.25      389.68     57.02 o 
  11   5  -6      656.72      703.31     49.15 o 
  12   5  -6      154.62      184.98     43.29 o 
  13   5  -6       57.57       58.49     26.84 o 
  14   5  -6      189.12      229.93     38.99 o 
  15   5  -6        7.16        5.15     12.41 o 
  16   5  -6      202.38      163.83     37.73 o 
   0   6  -6     2751.07     2712.30    148.62 o 
   1   6  -6     1084.12     1093.54     65.16 o 
   2   6  -6      808.54      886.88     56.78 o 
   3   6  -6     3459.23     3542.62    135.86 o 
   4   6  -6     1251.38     1307.72     66.89 o 
   5   6  -6     2970.10     3001.23    125.85 o 
   6   6  -6     1265.05     1176.90    147.50 o 
   7   6  -6      564.92      545.01     73.96 o 
   8   6  -6      711.38      735.83     48.81 o 
   9   6  -6     1018.36     1142.51     62.22 o 
  10   6  -6      140.45      153.46     36.19 o 
  11   6  -6      479.44      554.75     65.68 o 
  12   6  -6      176.67      162.48     34.21 o 
  13   6  -6      281.71      242.40     47.85 o 
  14   6  -6      276.63      272.46     53.71 o 
  15   6  -6      396.11      359.08     87.33 o 
   1   7  -6      340.95      361.68     48.44 o 
   2   7  -6     2940.75     2801.85    155.53 o 
   3   7  -6     1098.31     1081.91     56.29 o 
   4   7  -6     2233.04     2202.86    107.50 o 
   5   7  -6       37.38       29.71     40.63 o 
   6   7  -6      156.72      149.20     35.54 o 
   7   7  -6      264.89      231.05     42.76 o 
   8   7  -6      853.28      820.29     70.49 o 
   9   7  -6      184.45      155.41     39.93 o 
  10   7  -6       81.80       97.75     53.21 o 
  11   7  -6      155.23      105.41     31.36 o 
  12   7  -6       57.06       40.82     15.05 o 
  13   7  -6      476.64      464.74     91.55 o 
  14   7  -6      114.60      118.17     39.65 o 
   0   8  -6      451.51      542.44    151.22 o 
   1   8  -6     1367.73     1346.84     76.17 o 
   2   8  -6      949.51      930.46     51.46 o 
   3   8  -6      784.25      861.59     42.01 o 
   4   8  -6      433.66      470.40     61.43 o 
   5   8  -6      704.65      684.71     70.36 o 
   6   8  -6      611.11      608.13     60.45 o 
   7   8  -6       41.81       63.27     22.50 o 
   8   8  -6     1629.51     1847.07    146.29 o 
   9   8  -6      638.42      620.64     91.07 o 
  10   8  -6       12.50        6.84     23.51 o 
  11   8  -6       21.65       18.47     16.28 o 
  12   8  -6      118.19      134.01     53.45 o 
   1   9  -6      332.41      362.23     79.25 o 
   2   9  -6      173.16      180.76     53.43 o 
   3   9  -6       52.30       51.07     28.09 o 
   4   9  -6      473.96      496.51     98.96 o 
   5   9  -6      132.55      116.08     36.99 o 
   6   9  -6       28.34       10.82     17.21 o 
   7   9  -6      471.25      419.68     88.99 o 
   8   9  -6       58.72       34.89     14.79 o 
   9   9  -6      463.37      371.26     93.46 o 
  10   9  -6      168.69      140.68     42.10 o 
   0  10  -6      961.88     1233.83    109.04 o 
   1  10  -6      574.58      655.81     74.87 o 
   2  10  -6        3.69       33.77     17.46 o 
   3  10  -6       12.17       16.31     33.00 o 
   4  10  -6      130.46      115.20     35.82 o 
   5  10  -6      112.56      117.08     38.47 o 
   6  10  -6       38.90       15.88     21.08 o 
   7  10  -6       21.53       19.14     15.03 o 
   2   0  -5    21093.20    23273.05    402.84 o 
   4   0  -5     2410.59     2269.06     20.68 o 
   6   0  -5      432.86      447.49     15.67 o 
   8   0  -5     3724.41     3462.35    117.51 o 
  10   0  -5     4993.76     4950.19    255.29 o 
  12   0  -5     1963.07     1842.77    170.51 o 
  14   0  -5     1720.79     1539.54     87.68 o 
  16   0  -5      614.02      495.91    148.25 o 
  18   0  -5      645.69      687.10     59.95 o 
   0   1  -5     1404.24     1312.21     38.07 o 
   1   1  -5     5204.46     4838.90     65.08 o 
   2   1  -5     7588.24     7633.35     60.14 o 
   3   1  -5    25663.72    26179.92    264.26 o 
   4   1  -5      219.56      192.05      5.92 o 
   5   1  -5    20197.53    19734.94    171.75 o 
   6   1  -5      233.63      248.06     12.43 o 
   7   1  -5     1373.50     1344.39     44.77 o 
   8   1  -5       47.34       72.50     13.18 o 
   9   1  -5     2647.53     2779.43     73.12 o 
  10   1  -5      956.45      919.84     34.84 o 
  11   1  -5      850.77      823.54     42.39 o 
  12   1  -5      172.32      169.89     14.18 o 
  13   1  -5     2410.46     2441.47    112.07 o 
  14   1  -5      775.63      762.57     73.24 o 
  15   1  -5      117.97      124.45     24.89 o 
  16   1  -5      661.93      515.52     51.85 o 
  17   1  -5      248.44      252.54     28.74 o 
  18   1  -5      198.57      147.92     40.20 o 
   1   2  -5      843.58      746.23     23.48 o 
   2   2  -5     4034.81     3904.84     48.32 o 
   3   2  -5      246.93      236.36     10.95 o 
   4   2  -5       97.19       95.23      7.36 o 
   5   2  -5       74.68       59.41      6.05 o 
   6   2  -5     1574.05     1572.97     44.77 o 
   7   2  -5      636.21      667.75     33.80 o 
   8   2  -5       37.08       44.55     15.41 o 
   9   2  -5     3807.39     4159.28     96.11 o 
  10   2  -5       81.16       54.02     14.67 o 
  11   2  -5      903.08      892.85     40.65 o 
  12   2  -5      189.59      215.71     27.07 o 
  13   2  -5      237.08      216.99     32.67 o 
  14   2  -5     1022.29     1058.47     71.24 o 
  15   2  -5       30.95       64.23     18.47 o 
  16   2  -5      385.55      411.99     46.69 o 
  17   2  -5      202.74      184.49     42.03 o 
  18   2  -5       49.99       27.12     16.03 o 
   0   3  -5      306.68      300.33     18.50 o 
   1   3  -5     1126.80     1148.85     29.48 o 
   2   3  -5     2357.34     2255.70     51.70 o 
   3   3  -5     4617.03     4483.78     49.01 o 
   4   3  -5      631.98      584.18     36.21 o 
   5   3  -5     1529.07     1492.81     40.36 o 
   6   3  -5      447.42      483.76     31.12 o 
   7   3  -5      702.16      740.10     18.33 o 
   8   3  -5      705.59      870.44     43.18 o 
   9   3  -5       56.28       35.08     21.03 o 
  10   3  -5     1233.55     1168.48     37.81 o 
  11   3  -5      174.71      170.05     18.38 o 
  12   3  -5     2096.70     2025.35     74.85 o 
  13   3  -5       39.64       31.73     10.43 o 
  14   3  -5      356.20      404.71     41.90 o 
  15   3  -5      156.22      210.37     79.32 o 
  16   3  -5      112.31       90.05     24.83 o 
  17   3  -5       21.83       27.85     17.08 o 
   1   4  -5     1397.03     1418.62     81.70 o 
   2   4  -5      647.51      740.04     68.16 o 
   3   4  -5      344.78      380.95     38.93 o 
   4   4  -5      118.72      142.70     30.91 o 
   5   4  -5     1046.01     1060.75     19.95 o 
   6   4  -5      188.90      186.88     18.14 o 
   7   4  -5      237.25      227.73     18.12 o 
   8   4  -5     2517.71     2680.83     83.76 o 
   9   4  -5       80.99       86.43     15.99 o 
  10   4  -5       33.23       21.05     13.10 o 
  11   4  -5     1897.52     1930.92     78.59 o 
  12   4  -5       53.53       27.69     14.13 o 
  13   4  -5      145.60      146.91     41.47 o 
  14   4  -5      310.30      368.02     73.60 o 
  15   4  -5       46.18       70.23     43.80 o 
  16   4  -5       51.19       23.99     11.75 o 
  17   4  -5      296.90      347.46     67.83 o 
   0   5  -5      630.27      573.57     63.34 o 
   1   5  -5     2142.01     2184.96     56.00 o 
   2   5  -5     1412.03     1408.54     80.04 o 
   3   5  -5     1428.25     1648.34     54.78 o 
   4   5  -5     2783.89     2625.11    104.78 o 
   5   5  -5      404.78      419.51     51.81 o 
   6   5  -5     2767.65     2888.34    113.07 o 
   7   5  -5      331.70      318.70     28.70 o 
   8   5  -5       47.05       67.69      7.49 o 
   9   5  -5      547.19      550.23     32.58 o 
  10   5  -5      878.68      865.38    109.18 o 
  11   5  -5     1133.59     1215.68     88.70 o 
  12   5  -5       88.45      120.76     37.04 o 
  13   5  -5      330.61      322.08    111.40 o 
  14   5  -5      137.04      173.22     30.29 o 
  15   5  -5       54.40       38.54     16.75 o 
  16   5  -5      531.62      475.30    110.81 o 
   1   6  -5      747.37      731.42     61.21 o 
   2   6  -5       45.64       38.07     22.27 o 
   3   6  -5      717.50      637.23     53.78 o 
   4   6  -5        7.05       22.44     51.93 o 
   5   6  -5      151.42      167.06     50.99 o 
   6   6  -5      582.82      617.08     56.51 o 
   7   6  -5      150.01      132.76     33.38 o 
   8   6  -5     1063.36     1119.33    113.84 o 
   9   6  -5       63.56       70.54     32.92 o 
  10   6  -5       99.75      106.20     27.84 o 
  11   6  -5       38.99       46.42     20.57 o 
  12   6  -5       93.33       97.16     31.44 o 
  13   6  -5       61.42        7.55     24.98 o 
  14   6  -5       78.52       30.83     28.65 o 
  15   6  -5      398.93      332.18     81.19 o 
   0   7  -5     2957.46     3001.05    198.89 o 
   1   7  -5     1489.42     1335.96     87.58 o 
   2   7  -5     4615.50     4696.04    236.14 o 
   3   7  -5     2301.28     2484.21    120.48 o 
   4   7  -5      980.92      844.72     95.42 o 
   5   7  -5      615.63      661.88     63.64 o 
   6   7  -5     1112.43     1113.71     65.64 o 
   7   7  -5     1666.35     1624.78     62.67 o 
   8   7  -5      111.80      185.64     37.67 o 
   9   7  -5      824.54      923.12     80.32 o 
  10   7  -5     2767.54     2612.42    240.08 o 
  11   7  -5      177.09      177.82     51.49 o 
  12   7  -5      732.06      815.69     74.38 o 
  13   7  -5      237.27      183.15     48.50 o 
  14   7  -5       75.74       58.92     40.65 o 
   1   8  -5      152.38      156.59     37.70 o 
   2   8  -5      440.49      446.25     91.66 o 
   3   8  -5      809.32      855.95     48.10 o 
   4   8  -5       94.24       78.82     39.67 o 
   5   8  -5      110.06       77.69     32.51 o 
   6   8  -5       56.55        2.34     27.41 o 
   7   8  -5      228.79      189.45     36.95 o 
   8   8  -5      124.68      117.63     45.41 o 
   9   8  -5      931.30      982.41     96.34 o 
  10   8  -5      147.63      122.57     32.38 o 
  11   8  -5       16.80       24.32     18.76 o 
  12   8  -5       33.82       47.12     19.35 o 
   0   9  -5       51.33       56.29     34.06 o 
   1   9  -5      101.06       73.90     20.94 o 
   2   9  -5      845.43      711.79     71.70 o 
   3   9  -5      839.65      989.17     84.95 o 
   4   9  -5       79.76      117.76     37.92 o 
   5   9  -5      155.10      123.06     38.39 o 
   6   9  -5       18.98       34.64     14.22 o 
   7   9  -5      763.37      853.59    135.25 o 
   8   9  -5      484.81      548.08     64.43 o 
   9   9  -5      131.19      171.10     35.01 o 
  10   9  -5       25.55       25.69     24.64 o 
   1  10  -5      299.57      257.93     54.34 o 
   2  10  -5      178.78      143.71     30.02 o 
   3  10  -5      184.13      156.78     42.86 o 
   4  10  -5       55.20       46.93     15.45 o 
   5  10  -5       38.04        6.40     14.85 o 
   6  10  -5       95.81       68.87     27.33 o 
   7  10  -5       13.01       22.71     23.81 o 
   0   0  -4     2611.19     2563.89     42.20 o 
   2   0  -4        2.77        2.96      9.23 o 
   4   0  -4    13150.09    12548.39    186.17 o 
   6   0  -4     2386.51     2157.94     38.20 o 
   8   0  -4     2288.48     2770.35     85.45 o 
  10   0  -4     2867.61     2743.04    144.53 o 
  12   0  -4     1121.40     1146.03     64.45 o 
  14   0  -4     3406.88     3408.18    157.77 o 
  16   0  -4      135.73       71.52     48.45 o 
  18   0  -4       83.59       59.85     21.68 o 
   1   1  -4     2997.91     2862.09     49.10 o 
   2   1  -4      424.80      426.39     12.05 o 
   3   1  -4     4221.88     3833.24     44.32 o 
   4   1  -4      193.55      200.74      6.92 o 
   5   1  -4      551.63      662.50     45.21 o 
   6   1  -4     3277.13     3508.12     68.01 o 
   7   1  -4      168.99      141.77     15.36 o 
   8   1  -4       68.67      110.33     10.55 o 
   9   1  -4     3351.99     3373.97     50.87 o 
  10   1  -4      192.91      184.69     21.07 o 
  11   1  -4     3060.33     3436.69    108.10 o 
  12   1  -4      594.92      624.39     80.84 o 
  13   1  -4      215.68      229.60     29.70 o 
  14   1  -4      227.56      257.60     33.49 o 
  15   1  -4       67.02       91.30     24.99 o 
  16   1  -4      214.58      166.67     25.90 o 
  17   1  -4      193.53      197.39     43.21 o 
  18   1  -4      585.65      563.80     88.04 o 
   0   2  -4     6423.44     6418.31    184.65 o 
   1   2  -4     5254.46     4755.35     92.65 o 
   2   2  -4     2286.70     2138.31     47.57 o 
   3   2  -4     1244.56     1315.27     39.04 o 
   4   2  -4     4001.21     3709.20     47.08 o 
   5   2  -4     5304.67     6413.28     70.71 o 
   6   2  -4     1060.30     1044.40     32.00 o 
   7   2  -4      480.80      515.67     31.90 o 
   8   2  -4        4.00        7.07      2.63 o 
   9   2  -4     1805.50     1839.33     45.13 o 
  10   2  -4      712.96      772.70     30.93 o 
  11   2  -4     1235.79     1226.79     64.68 o 
  12   2  -4     2054.99     2237.31    137.08 o 
  13   2  -4     1361.99     1250.91     48.97 o 
  14   2  -4      464.97      494.69     40.29 o 
  15   2  -4      815.63      808.86     67.99 o 
  16   2  -4      592.76      635.77     58.48 o 
  17   2  -4       91.23       96.55     24.08 o 
  18   2  -4       13.87       -4.47     21.38 o 
   1   3  -4      798.88      742.96     24.07 o 
   2   3  -4    27081.77    28015.29    401.66 o 
   3   3  -4      252.38      240.20     13.00 o 
   4   3  -4      599.27      541.21     19.33 o 
   5   3  -4     1555.95     1787.13     93.93 o 
   6   3  -4      894.24     1015.70     30.02 o 
   7   3  -4       29.03       39.28     31.52 o 
   8   3  -4      486.77      448.84     25.53 o 
   9   3  -4      394.59      384.55     33.88 o 
  10   3  -4      676.44      662.86     34.04 o 
  11   3  -4      106.55      101.78     22.16 o 
  12   3  -4      453.42      459.22     34.60 o 
  13   3  -4        4.26        7.00      7.81 o 
  14   3  -4     1348.61     1302.96     67.01 o 
  15   3  -4     1242.13     1152.46    114.70 o 
  16   3  -4        4.98       24.46     13.70 o 
  17   3  -4       44.33       11.88     23.30 o 
   0   4  -4     2664.14     2799.33     79.37 o 
   1   4  -4      350.94      269.83     71.29 o 
   2   4  -4      400.97      368.10     49.51 o 
   3   4  -4     2880.93     2682.49    106.04 o 
   4   4  -4       52.11       52.31      8.38 o 
   5   4  -4     1654.36     1836.76     34.21 o 
   6   4  -4      404.38      432.52     30.63 o 
   7   4  -4      584.99      547.44     29.05 o 
   8   4  -4      847.38      832.34     48.61 o 
   9   4  -4     1614.57     1640.73     87.21 o 
  10   4  -4       24.38       25.03     23.83 o 
  11   4  -4      478.03      446.71     24.45 o 
  12   4  -4       19.79       34.82      9.69 o 
  13   4  -4     2149.02     2085.94    134.51 o 
  14   4  -4       93.16       94.64     43.16 o 
  15   4  -4      989.82     1095.52    153.79 o 
  16   4  -4       21.62       25.40     12.97 o 
  17   4  -4      267.17      275.79     77.39 o 
   1   5  -4     2002.20     2086.15     51.87 o 
   2   5  -4     3855.27     3939.99     91.50 o 
   3   5  -4      708.83      829.92     58.18 o 
   4   5  -4     1824.65     1823.63     61.68 o 
   5   5  -4      343.67      383.14     22.78 o 
   6   5  -4     1569.38     1632.86     97.07 o 
   7   5  -4     1067.09     1046.19     69.81 o 
   8   5  -4      887.26      844.88     39.94 o 
   9   5  -4      528.06      457.28     22.49 o 
  10   5  -4       60.20       49.91     24.49 o 
  11   5  -4     4936.38     5216.55    368.52 o 
  12   5  -4      135.69      125.21     49.92 o 
  13   5  -4       19.04       65.14     25.75 o 
  14   5  -4      471.16      478.61     83.71 o 
  15   5  -4       12.77       53.98     21.41 o 
  16   5  -4      119.87      175.39     31.86 o 
   0   6  -4     2260.80     2374.80    150.46 o 
   1   6  -4       87.93       47.80     24.27 o 
   2   6  -4      767.03      819.76     70.92 o 
   3   6  -4     5091.34     5129.63    198.51 o 
   4   6  -4      963.74     1018.03     72.41 o 
   5   6  -4     5433.98     5625.33    173.46 o 
   6   6  -4      657.19      807.21     47.75 o 
   7   6  -4     3624.06     3818.10    143.14 o 
   8   6  -4      249.99      224.68     21.50 o 
   9   6  -4      144.42      126.67     36.07 o 
  10   6  -4      590.22      551.52     43.27 o 
  11   6  -4      272.98      288.87     48.99 o 
  12   6  -4       70.13       60.89     17.07 o 
  13   6  -4      341.06      289.07     53.41 o 
  14   6  -4      146.27      137.20    110.84 o 
  15   6  -4      394.88      306.80     72.68 o 
   1   7  -4      513.74      607.44     96.44 o 
   2   7  -4      386.08      332.58    154.62 o 
   3   7  -4      612.74      610.41     48.48 o 
   4   7  -4     1080.94     1199.76     69.46 o 
   5   7  -4      691.78      639.78     76.23 o 
   6   7  -4     1618.97     1677.17     68.19 o 
   7   7  -4       31.31       34.70     18.86 o 
   8   7  -4      313.77      310.16     56.11 o 
   9   7  -4      390.73      347.91     70.71 o 
  10   7  -4      278.05      206.31     43.60 o 
  11   7  -4       69.86       56.60     23.47 o 
  12   7  -4      136.19      174.68     38.06 o 
  13   7  -4       27.21       38.47     15.77 o 
  14   7  -4      190.56      188.55     48.86 o 
   0   8  -4      691.05      643.82     67.32 o 
   1   8  -4      117.53      106.73     25.90 o 
   2   8  -4      910.96     1065.66     64.27 o 
   3   8  -4     1113.56     1158.79     63.22 o 
   4   8  -4      487.55      489.42     44.15 o 
   5   8  -4     1178.72     1079.18    102.09 o 
   6   8  -4      712.15      784.32     79.24 o 
   7   8  -4      599.80      615.58     98.84 o 
   8   8  -4      373.52      352.61     86.37 o 
   9   8  -4      188.44      195.10     49.18 o 
  10   8  -4      546.59      654.94     58.71 o 
  11   8  -4        0.29       -6.63     28.80 o 
  12   8  -4       84.91      104.58     32.90 o 
   1   9  -4      192.55      160.37     31.63 o 
   2   9  -4       46.74       36.42     13.77 o 
   3   9  -4      199.30      172.61     45.05 o 
   4   9  -4        6.00       19.05     16.25 o 
   5   9  -4       44.24       26.70     23.64 o 
   6   9  -4      323.20      330.07     71.47 o 
   7   9  -4      342.15      374.08     87.25 o 
   8   9  -4      232.80      161.97     32.26 o 
   9   9  -4       39.62       58.62     59.42 o 
  10   9  -4       99.53       76.13     49.72 o 
   0  10  -4      890.55      837.43     79.32 o 
   1  10  -4      397.56      360.81     78.01 o 
   2  10  -4      264.44      248.85     55.96 o 
   3  10  -4        1.68       11.37     20.86 o 
   4  10  -4       60.58       63.11     29.80 o 
   5  10  -4      142.86      151.86     44.09 o 
   6  10  -4      129.68      138.72     40.39 o 
   7  10  -4      132.42       95.54     41.52 o 
   2   0  -3     3040.67     2613.13     41.52 o 
   4   0  -3    12132.89    11542.06    164.50 o 
   6   0  -3     1623.83     1357.18     29.97 o 
   8   0  -3     6036.54     6809.90    298.86 o 
  10   0  -3     3029.56     3140.40    168.27 o 
  12   0  -3      449.84      516.93     78.63 o 
  14   0  -3      463.93      354.38    105.19 o 
  16   0  -3       71.10       60.93     18.60 o 
  18   0  -3      599.66      730.03     81.81 o 
   0   1  -3     5214.04     4757.71    165.22 o 
   1   1  -3     3394.37     3069.09     60.78 o 
   2   1  -3     4632.69     4090.34     56.95 o 
   3   1  -3      850.56     1070.05     74.64 o 
   4   1  -3      485.73      465.49     17.07 o 
   5   1  -3       64.30       74.36      3.83 o 
   6   1  -3     3492.35     3496.22     33.76 o 
   7   1  -3     3425.43     3316.85     72.96 o 
   8   1  -3       27.53       32.97      6.57 o 
   9   1  -3      713.25      672.18     46.59 o 
  10   1  -3       19.77       23.87      5.55 o 
  11   1  -3     2953.94     2849.88    111.64 o 
  12   1  -3      892.43      950.51     52.20 o 
  13   1  -3      542.75      564.50     42.49 o 
  14   1  -3       78.02      129.29     25.27 o 
  15   1  -3     2260.10     2427.40    119.40 o 
  16   1  -3      168.10      114.29     30.47 o 
  17   1  -3       22.04       28.37     13.81 o 
  18   1  -3        2.60       -5.42     12.34 o 
   1   2  -3     2834.71     2932.59     38.19 o 
   2   2  -3    26350.45    27133.56    363.09 o 
   3   2  -3     1894.72     2130.92    103.43 o 
   4   2  -3     4123.13     3815.75     30.81 o 
   5   2  -3     5428.31     5221.29     45.18 o 
   6   2  -3      424.03      380.06     18.51 o 
   7   2  -3      214.73      229.61     28.03 o 
   8   2  -3     1359.28     1423.97     32.91 o 
   9   2  -3       66.36       88.38     11.68 o 
  10   2  -3        6.47       10.51      3.54 o 
  11   2  -3     2150.13     2031.06     61.48 o 
  12   2  -3     3501.24     3611.11    138.17 o 
  13   2  -3     1044.98     1143.05     55.32 o 
  14   2  -3     1222.32     1123.02     57.17 o 
  15   2  -3      797.37      940.70     72.07 o 
  16   2  -3      168.89      178.66     33.08 o 
  17   2  -3      191.42      211.86     19.20 o 
  18   2  -3      317.48      162.22     57.22 o 
   0   3  -3     6535.53     6326.86    176.63 o 
   1   3  -3      698.34      580.76     20.60 o 
   2   3  -3     2992.05     2613.54     64.18 o 
   3   3  -3      175.56      187.08     11.26 o 
   4   3  -3       22.80       34.31      4.87 o 
   5   3  -3     7534.34     7571.63    165.91 o 
   6   3  -3     2670.59     2723.83     73.69 o 
   7   3  -3      192.33      173.90     22.75 o 
   8   3  -3     1211.24     1079.59    125.17 o 
   9   3  -3      161.78      199.51     17.55 o 
  10   3  -3      220.45      223.19     18.20 o 
  11   3  -3      277.23      277.18     35.61 o 
  12   3  -3     4448.62     4325.36    146.77 o 
  13   3  -3      392.84      437.61     32.14 o 
  14   3  -3      458.97      531.64     43.25 o 
  15   3  -3      135.01      150.21     46.73 o 
  16   3  -3      525.98      469.41     93.71 o 
  17   3  -3      164.76      133.80     44.36 o 
  18   3  -3      255.21      240.08     71.05 o 
   1   4  -3     5981.22     5860.60    189.01 o 
   2   4  -3     2777.06     2736.72     62.11 o 
   3   4  -3      484.01      640.66     37.56 o 
   4   4  -3     2418.89     2388.03     55.84 o 
   5   4  -3     8220.76     8421.41    210.26 o 
   6   4  -3      568.11      594.84     28.94 o 
   7   4  -3      975.93      937.76     50.24 o 
   8   4  -3     2155.85     2169.28     75.63 o 
   9   4  -3      864.64      956.21     56.70 o 
  10   4  -3      274.02      255.55     20.83 o 
  11   4  -3      189.94      147.02     35.83 o 
  12   4  -3      469.89      472.72     41.64 o 
  13   4  -3       46.77       19.98     12.50 o 
  14   4  -3       55.34       37.72     38.31 o 
  15   4  -3     1794.12     1940.79    130.48 o 
  16   4  -3      119.31      144.14     33.49 o 
  17   4  -3      236.90      195.48     37.18 o 
   0   5  -3     4872.62     4894.22    137.13 o 
   1   5  -3      274.31      248.07     59.47 o 
   2   5  -3     1341.05     1270.00     27.05 o 
   3   5  -3     2325.73     2729.45    120.87 o 
   4   5  -3      826.10      830.62     24.90 o 
   5   5  -3      369.94      350.86     23.86 o 
   6   5  -3      906.99      905.66     39.26 o 
   7   5  -3     1842.31     1819.80     69.55 o 
   8   5  -3     5123.29     5294.18    164.91 o 
   9   5  -3       65.08       45.76      8.87 o 
  10   5  -3      982.71      972.54     38.37 o 
  11   5  -3      307.10      303.80     46.24 o 
  12   5  -3      384.27      423.08     65.02 o 
  13   5  -3       38.51       39.26     15.46 o 
  14   5  -3       63.24       19.58     20.92 o 
  15   5  -3       43.09       65.78     23.57 o 
  16   5  -3      101.87      136.66     33.40 o 
   1   6  -3     1072.86      980.17     94.04 o 
   2   6  -3       44.32        3.99     21.55 o 
   3   6  -3      752.52      940.36     75.76 o 
   4   6  -3      167.26      181.87     26.08 o 
   5   6  -3     1543.37     1578.25     54.33 o 
   6   6  -3      866.00      904.41     48.56 o 
   7   6  -3      516.31      463.25     50.20 o 
   8   6  -3     1586.04     1503.80     65.06 o 
   9   6  -3      842.59      999.15     40.37 o 
  10   6  -3        6.08       25.05     16.84 o 
  11   6  -3      199.79      227.85     34.31 o 
  12   6  -3      202.71      156.16     39.00 o 
  13   6  -3      156.31      232.57     40.29 o 
  14   6  -3       72.22      104.79     39.11 o 
  15   6  -3      208.53      213.45     48.98 o 
   0   7  -3      189.54      134.34     70.52 o 
   1   7  -3      318.42      367.09     96.44 o 
   2   7  -3      521.55      512.51    106.13 o 
   3   7  -3       84.77      102.58     31.12 o 
   4   7  -3      500.40      454.24     21.72 o 
   5   7  -3     2353.67     2470.04     87.42 o 
   6   7  -3      355.74      346.64     29.87 o 
   7   7  -3      202.08      191.81     21.50 o 
   8   7  -3       52.61       76.97     26.20 o 
   9   7  -3      659.62      642.64     56.72 o 
  10   7  -3      205.06      177.88     42.67 o 
  11   7  -3      167.25      105.50     36.67 o 
  12   7  -3       35.39       49.94     20.48 o 
  13   7  -3      365.45      393.25     87.08 o 
  14   7  -3      114.73      103.41     28.30 o 
   1   8  -3      967.02      848.63     54.94 o 
   2   8  -3      292.58      231.06     50.72 o 
   3   8  -3      764.92      810.26     63.75 o 
   4   8  -3      680.82      594.67     45.97 o 
   5   8  -3      676.66      715.08     70.15 o 
   6   8  -3      176.78      155.30     39.38 o 
   7   8  -3      386.09      362.08    110.29 o 
   8   8  -3       30.52       40.55     16.99 o 
   9   8  -3      509.24      522.07     64.19 o 
  10   8  -3        2.68       30.89     21.08 o 
  11   8  -3      157.82      134.04     41.86 o 
  12   8  -3      219.99      231.14     60.16 o 
   0   9  -3      122.40      118.12     46.19 o 
   1   9  -3      604.91      674.23    106.44 o 
   2   9  -3      816.45      811.97     62.33 o 
   3   9  -3      169.44      150.69     34.92 o 
   4   9  -3      309.81      332.96     66.15 o 
   5   9  -3      420.23      443.91     96.95 o 
   6   9  -3       25.72       14.52     29.66 o 
   7   9  -3      234.86      193.79     74.90 o 
   8   9  -3        0.85       67.25     27.67 o 
   9   9  -3      849.77      740.93    286.02 o 
  10   9  -3       44.39       37.07     23.36 o 
   1  10  -3      137.37      146.95     30.25 o 
   2  10  -3      275.23      270.22     68.42 o 
   3  10  -3       95.64       64.55     26.04 o 
   4  10  -3      489.15      528.51     67.37 o 
   5  10  -3       29.17       24.51     18.11 o 
   6  10  -3       69.41       76.57     22.59 o 
   7  10  -3       34.84       28.39     14.83 o 
   0  11  -3      104.14      121.64     65.76 o 
   1  11  -3       25.44       34.96     20.65 o 
   2   0  -2    12157.14    11761.64    351.54 o 
   4   0  -2     7729.65     6715.35     98.63 o 
   6   0  -2     5718.52     5876.44     95.88 o 
   8   0  -2      325.34      186.21     57.79 o 
  10   0  -2       99.32       11.98     14.70 o 
  12   0  -2     2227.15     2003.55    117.27 o 
  14   0  -2      596.04      565.88    164.78 o 
  16   0  -2      474.90      469.23     61.78 o 
  18   0  -2      441.90      434.17    115.64 o 
   1   1  -2     9561.05     9481.26    162.21 o 
   2   1  -2      156.74      126.69      5.41 o 
   3   1  -2    16221.58    15756.67    231.52 o 
   4   1  -2     1421.20     1405.99     52.00 o 
   5   1  -2     6138.29     6141.61     63.64 o 
   6   1  -2     5047.81     5099.72     52.66 o 
   7   1  -2     2390.90     2266.44     29.32 o 
   8   1  -2      542.53      601.54     35.89 o 
   9   1  -2     3489.28     3742.05    117.28 o 
  10   1  -2       10.73       65.29     20.31 o 
  11   1  -2     1297.15     1347.48     50.05 o 
  12   1  -2      155.80      129.90     24.78 o 
  13   1  -2      369.58      405.41     34.61 o 
  14   1  -2      517.08      532.04     34.54 o 
  15   1  -2       94.57      119.77     20.20 o 
  16   1  -2      104.37      101.34     23.27 o 
  17   1  -2        2.78        3.84     17.50 o 
  18   1  -2      275.67      337.86     34.58 o 
   0   2  -2     4998.56     4554.36     57.61 o 
   1   2  -2    12805.21    12171.07    158.13 o 
   2   2  -2     8678.46     8276.23    138.42 o 
   3   2  -2     9255.26     8634.16     99.72 o 
   4   2  -2     5281.72     5008.69     56.53 o 
   5   2  -2     5581.43     6443.42     54.84 o 
   6   2  -2     3174.02     3516.08     92.41 o 
   7   2  -2      977.32      981.08     47.63 o 
   8   2  -2      127.70      151.83     20.37 o 
   9   2  -2      358.02      390.52     22.33 o 
  10   2  -2      509.73      529.19     21.00 o 
  11   2  -2     3269.81     3440.70     92.02 o 
  12   2  -2      615.48      541.39     28.19 o 
  13   2  -2     1409.05     1241.48     49.69 o 
  14   2  -2      609.23      680.65     34.47 o 
  15   2  -2      316.38      290.65     25.88 o 
  16   2  -2       40.12       54.07     14.45 o 
  17   2  -2       41.64       56.59     15.67 o 
  18   2  -2      799.94      737.96     80.24 o 
   1   3  -2      805.05      691.22     21.10 o 
   2   3  -2     7485.97     7597.52     65.40 o 
   3   3  -2     1115.88     1131.56     27.12 o 
   4   3  -2     1085.81     1102.56     25.99 o 
   5   3  -2     1856.91     1967.10     52.06 o 
   6   3  -2     1322.32     1428.70     50.05 o 
   7   3  -2     1014.57     1068.11     41.16 o 
   8   3  -2     1238.41     1288.95     25.05 o 
   9   3  -2      297.50      276.33     40.20 o 
  10   3  -2      814.34      876.34     45.26 o 
  11   3  -2       77.77       80.95     14.75 o 
  12   3  -2     1099.61     1108.13     49.53 o 
  13   3  -2       41.10       38.44     16.47 o 
  14   3  -2       76.30      104.23     20.94 o 
  15   3  -2      609.93      574.65     42.11 o 
  16   3  -2      227.79      198.30     35.83 o 
  17   3  -2      493.49      455.58     89.20 o 
  18   3  -2      511.83      607.16    135.57 o 
   0   4  -2     6383.68     6558.96    113.98 o 
   1   4  -2     1014.36      939.71     36.94 o 
   2   4  -2     4684.54     4985.48    152.88 o 
   3   4  -2     2076.40     1928.40     45.08 o 
   4   4  -2     6144.86     6269.42    139.61 o 
   5   4  -2      628.06      433.76     70.47 o 
   6   4  -2      772.97      853.99     31.47 o 
   7   4  -2       73.98       84.06     12.57 o 
   8   4  -2      833.88      849.10     45.84 o 
   9   4  -2     1470.40     1383.57     46.61 o 
  10   4  -2      407.01      414.44     24.26 o 
  11   4  -2     1516.52     1597.77     61.67 o 
  12   4  -2      132.61       96.05     20.30 o 
  13   4  -2       98.90       67.21     16.84 o 
  14   4  -2      250.85      257.31     27.39 o 
  15   4  -2     2462.90     2640.33    272.17 o 
  16   4  -2       27.39       35.22     15.91 o 
  17   4  -2      193.07      208.54     81.87 o 
   1   5  -2     1158.74     1112.90     39.16 o 
   2   5  -2      983.48     1054.51     25.84 o 
   3   5  -2     2162.69     2099.83     59.51 o 
   4   5  -2      659.16      644.67     31.15 o 
   5   5  -2     2137.49     2157.74     74.53 o 
   6   5  -2     1356.40     1474.39     55.17 o 
   7   5  -2      514.94      519.03     35.60 o 
   8   5  -2      812.58      773.76     44.56 o 
   9   5  -2      735.57      705.39     29.59 o 
  10   5  -2      372.10      406.06     34.05 o 
  11   5  -2     2947.87     2965.01    108.86 o 
  12   5  -2      733.92      727.39     44.20 o 
  13   5  -2      475.99      399.13     98.37 o 
  14   5  -2      123.33      129.85     92.34 o 
  15   5  -2       28.69       28.53     30.22 o 
  16   5  -2      172.85      156.27     67.27 o 
   0   6  -2     2165.30     2029.73    114.00 o 
   1   6  -2      455.75      388.87     77.29 o 
   2   6  -2     2108.23     2204.10     77.40 o 
   3   6  -2     1870.44     2062.78     67.21 o 
   4   6  -2      708.78      774.01     44.61 o 
   5   6  -2     4337.36     4144.70    127.13 o 
   6   6  -2     1404.72     1405.44     52.92 o 
   7   6  -2      981.31      924.32     84.66 o 
   8   6  -2      278.78      317.94     30.18 o 
   9   6  -2      360.06      321.99     26.56 o 
  10   6  -2       78.48       98.44     19.37 o 
  11   6  -2       11.54       37.86     21.22 o 
  12   6  -2       76.10       55.55     16.74 o 
  13   6  -2       59.21       61.32     19.10 o 
  14   6  -2      247.30      228.36     56.77 o 
  15   6  -2      744.41      849.76    134.37 o 
   1   7  -2       27.31       33.58     13.98 o 
   2   7  -2      492.01      524.04     50.63 o 
   3   7  -2     1274.71     1291.37     52.48 o 
   4   7  -2     1002.91      947.64     41.10 o 
   5   7  -2      211.22      194.88     19.91 o 
   6   7  -2     2448.13     2343.55     87.38 o 
   7   7  -2      183.43      153.31     26.45 o 
   8   7  -2       11.44       12.33     11.04 o 
   9   7  -2       82.88       82.91     37.85 o 
  10   7  -2      330.03      271.49     69.55 o 
  11   7  -2      278.08      235.54     55.80 o 
  12   7  -2       57.43       57.11     23.82 o 
  13   7  -2       21.55       34.71     24.81 o 
  14   7  -2      622.23      635.74    131.75 o 
   0   8  -2      379.84      302.91    124.86 o 
   1   8  -2       51.30       37.21     16.29 o 
   2   8  -2      316.23      309.15     68.43 o 
   3   8  -2     1330.82     1387.08     73.16 o 
   4   8  -2      479.15      449.73     25.38 o 
   5   8  -2      171.88      194.05     23.02 o 
   6   8  -2      278.68      290.65     59.62 o 
   7   8  -2       95.86       79.35     29.28 o 
   8   8  -2      217.41      216.81     44.14 o 
   9   8  -2       57.30       83.87     27.63 o 
  10   8  -2       68.40       80.96     39.93 o 
  11   8  -2        6.29      -14.67     21.37 o 
  12   8  -2      306.39      279.98     73.42 o 
  13   8  -2      174.48      153.97     58.25 o 
   1   9  -2       21.00       21.37     16.58 o 
   2   9  -2       68.93       60.40     27.24 o 
   3   9  -2      308.50      269.05     65.36 o 
   4   9  -2      123.72      134.12     45.52 o 
   5   9  -2      120.59      144.19     38.19 o 
   6   9  -2      613.31      591.20     92.50 o 
   7   9  -2      279.71      367.03     82.99 o 
   8   9  -2       22.68       21.31     24.10 o 
   9   9  -2      317.15      326.55     78.43 o 
  10   9  -2       31.54       49.92     22.71 o 
   0  10  -2      322.30      302.33    127.07 o 
   1  10  -2       54.17       70.42     22.05 o 
   2  10  -2      672.48      748.86     66.85 o 
   3  10  -2      166.58      164.56     64.15 o 
   4  10  -2      108.03       92.99     35.38 o 
   5  10  -2      247.72      201.02     54.34 o 
   6  10  -2       54.79       50.95     18.32 o 
   7  10  -2      115.99      125.81     42.48 o 
   8  10  -2      311.10      254.32     75.82 o 
   1  11  -2      406.81      369.19    103.52 o 
   2  11  -2       24.44       17.05     19.03 o 
   4   0  -1      658.35      684.83     35.63 o 
   6   0  -1    11067.71    11264.67    270.75 o 
   8   0  -1     2098.03     2207.68    101.26 o 
  10   0  -1     1792.76     1801.93    100.05 o 
  12   0  -1       20.73      -15.19     23.20 o 
  14   0  -1     1749.31     1793.71    112.85 o 
  16   0  -1        9.04       20.30     15.57 o 
  18   0  -1      357.35      417.75     85.72 o 
   2   1  -1    13309.36    12962.64    132.18 o 
   3   1  -1    36718.59    38051.90    933.17 o 
   4   1  -1     2163.62     2084.75     44.33 o 
   5   1  -1      348.78      403.44     15.92 o 
   6   1  -1     2079.56     2071.79     29.65 o 
   7   1  -1     2283.37     2018.85     35.19 o 
   8   1  -1      427.43      419.79     23.73 o 
   9   1  -1     4283.31     4815.82    171.40 o 
  10   1  -1     2480.27     2449.27     79.85 o 
  11   1  -1     1401.17     1342.71     47.02 o 
  12   1  -1      341.16      377.19     50.31 o 
  13   1  -1     1802.93     2003.02     75.45 o 
  14   1  -1      174.12      183.52     22.75 o 
  15   1  -1       27.53       26.13      9.60 o 
  16   1  -1      208.90      165.21     31.33 o 
  17   1  -1       76.23       67.22     17.61 o 
  18   1  -1       36.80       30.23     14.04 o 
   1   2  -1     6869.28     6296.19     83.53 o 
   2   2  -1    30860.53    33142.73    276.78 o 
   3   2  -1     1406.28     1300.32     39.55 o 
   4   2  -1     4379.41     4336.21     45.10 o 
   5   2  -1     2045.04     1947.29     22.16 o 
   6   2  -1     3582.20     3683.86    110.50 o 
   7   2  -1     3154.73     3549.51     91.19 o 
   8   2  -1       43.19       41.04      9.55 o 
   9   2  -1       56.24       57.78     14.31 o 
  10   2  -1      226.15      224.06     10.43 o 
  11   2  -1     1469.89     1487.24     42.93 o 
  12   2  -1      211.07      231.01     33.78 o 
  13   2  -1      283.84       79.18    165.63 o 
  14   2  -1      679.96      726.62     39.99 o 
  15   2  -1      275.22      262.20     25.18 o 
  16   2  -1      167.13      148.85     36.27 o 
  17   2  -1      141.35      142.75     29.43 o 
  18   2  -1       21.44       30.27     14.18 o 
   0   3  -1     1775.70     1880.63     23.70 o 
   1   3  -1       87.72      115.53      5.93 o 
   2   3  -1     3816.75     3836.72     32.23 o 
   3   3  -1      169.57      210.88      9.82 o 
   4   3  -1      325.29      326.41     13.83 o 
   5   3  -1     2564.46     2586.22     66.86 o 
   6   3  -1     1769.17     1651.86     39.45 o 
   7   3  -1     5301.03     5761.86     95.55 o 
   8   3  -1       44.08       44.52     12.31 o 
   9   3  -1       24.62       25.27      6.89 o 
  10   3  -1       30.36       39.37     12.91 o 
  11   3  -1       19.01       22.51      6.34 o 
  12   3  -1     1723.70     1844.02     69.48 o 
  13   3  -1        0.67       12.61      4.74 o 
  14   3  -1      163.74      164.58     26.03 o 
  15   3  -1      142.21      135.17     25.85 o 
  16   3  -1      329.14      313.63     53.92 o 
  17   3  -1      283.48      295.01     63.14 o 
  18   3  -1       72.32       53.40     32.58 o 
   1   4  -1     1668.88     1544.11     19.45 o 
   2   4  -1      378.67      571.00     82.56 o 
   3   4  -1     1848.35     1756.98     41.62 o 
   4   4  -1     5370.12     5408.92    118.92 o 
   5   4  -1     1140.72     1329.67     32.91 o 
   6   4  -1      207.57      208.66     16.23 o 
   7   4  -1       52.39       57.67     10.76 o 
   8   4  -1       68.67       79.09     17.26 o 
   9   4  -1      672.56      668.46     39.72 o 
  10   4  -1       24.66        7.51     15.32 o 
  11   4  -1     1166.99     1271.19     53.85 o 
  12   4  -1      570.39      563.20     54.31 o 
  13   4  -1      190.17      189.11     20.63 o 
  14   4  -1        5.56       23.69      8.69 o 
  15   4  -1      285.72      322.87     57.71 o 
  16   4  -1       82.05       58.65     47.01 o 
  17   4  -1      478.06      323.13     95.03 o 
   0   5  -1     1822.46     1574.86     55.38 o 
   1   5  -1     3338.65     3556.07     91.73 o 
   2   5  -1      136.24      140.47     14.29 o 
   3   5  -1       21.84       73.10     16.32 o 
   4   5  -1      328.69      306.33     19.22 o 
   5   5  -1      136.51      125.18     18.05 o 
   6   5  -1     2668.14     2602.50     81.61 o 
   7   5  -1      445.79      440.31     32.51 o 
   8   5  -1      148.42      148.42     17.27 o 
   9   5  -1     1802.29     1758.62     73.38 o 
  10   5  -1     1436.37     1473.89     57.59 o 
  11   5  -1     2674.43     2650.08     94.81 o 
  12   5  -1      993.46      908.10     65.82 o 
  13   5  -1      381.09      412.89     77.69 o 
  14   5  -1       32.62       31.46     23.02 o 
  15   5  -1       44.42       37.12     20.13 o 
  16   5  -1      221.26      233.08     44.19 o 
   1   6  -1     1420.05     1466.52     51.23 o 
   2   6  -1      559.68      599.72     41.37 o 
   3   6  -1       97.71       90.83     32.56 o 
   4   6  -1       32.60       24.88      9.94 o 
   5   6  -1        1.23        8.01      9.07 o 
   6   6  -1      114.27      139.21     16.11 o 
   7   6  -1      455.86      435.92     36.05 o 
   8   6  -1     1261.23     1215.85     52.62 o 
   9   6  -1      182.46      171.16     18.09 o 
  10   6  -1      150.63      142.20     20.71 o 
  11   6  -1      141.38      117.30     18.24 o 
  12   6  -1        7.49       24.81     21.16 o 
  13   6  -1      105.28       84.38     31.76 o 
  14   6  -1       97.39       75.09     37.19 o 
  15   6  -1      110.90       93.25     35.63 o 
   0   7  -1     5030.14     5058.00    273.11 o 
   1   7  -1       87.48       71.97     15.25 o 
   2   7  -1       22.20       41.32     13.45 o 
   3   7  -1     2715.88     2880.70    108.58 o 
   4   7  -1       82.61       69.39     17.50 o 
   5   7  -1     1212.51     1233.39     55.79 o 
   6   7  -1     2222.43     2150.20     77.42 o 
   7   7  -1      410.36      400.84     30.71 o 
   8   7  -1      941.93     1004.13     47.22 o 
   9   7  -1      742.03      704.15     63.76 o 
  10   7  -1     1637.37     1614.67    102.43 o 
  11   7  -1      255.33      224.58     38.00 o 
  12   7  -1       90.03      108.85     30.01 o 
  13   7  -1      193.58      170.51     67.94 o 
  14   7  -1       86.52       89.73     29.10 o 
   1   8  -1     1358.39     1527.05     75.90 o 
   2   8  -1      126.85       99.57     39.18 o 
   3   8  -1     1916.13     1665.35     77.53 o 
   4   8  -1      212.44      193.75     19.35 o 
   5   8  -1       49.74       56.34     14.33 o 
   6   8  -1      146.46      134.71     16.25 o 
   7   8  -1      120.07      130.82     26.26 o 
   8   8  -1      110.93      137.42     38.22 o 
   9   8  -1      455.81      427.20     75.36 o 
  10   8  -1      194.55      220.40     50.23 o 
  11   8  -1       79.79       72.98     72.97 o 
  12   8  -1      207.33      145.12     54.07 o 
  13   8  -1      202.25      118.84     35.51 o 
   0   9  -1     2201.04     2213.96    188.59 o 
   1   9  -1      299.58      286.59     76.31 o 
   2   9  -1      134.57      126.10     32.40 o 
   3   9  -1       60.90       98.51     28.08 o 
   4   9  -1       11.93       32.39     11.09 o 
   5   9  -1      293.76      284.65     76.16 o 
   6   9  -1      523.07      558.59    106.58 o 
   7   9  -1      938.15      986.13     67.16 o 
   8   9  -1      425.04      488.22     77.20 o 
   9   9  -1       87.93       71.35     24.82 o 
  10   9  -1       95.62       81.45     38.73 o 
  11   9  -1       89.69       79.34     21.71 o 
   1  10  -1       84.78       74.69     37.15 o 
   2  10  -1      144.50      192.49     51.99 o 
   3  10  -1        1.82       39.68     24.81 o 
   4  10  -1      134.95      145.48     43.10 o 
   5  10  -1        0.22      -21.04     22.09 o 
   6  10  -1      123.40       88.96     38.09 o 
   7  10  -1      108.67       69.93     35.66 o 
   8  10  -1      126.05       82.85     39.57 o 
   0  11  -1      355.48      303.80    120.17 o 
   1  11  -1      135.89      109.74     60.18 o 
   2  11  -1      107.83      112.89     50.62 o 
   4   0   0        1.59        5.47      4.43 o 
   6   0   0     8923.59     8498.36    133.16 o 
   8   0   0       43.14       28.70     24.42 o 
  10   0   0    17917.49    19174.13   3664.81 o 
  12   0   0        5.96       13.41     11.08 o 
  14   0   0      122.57      114.34     23.92 o 
  16   0   0       22.20       23.16     30.11 o 
  18   0   0       13.74       41.03     17.24 o 
   2   1   0     3725.91     3309.39     44.15 o 
   3   1   0     3669.94     3009.69     60.47 o 
   4   1   0     2717.37     2433.13     46.90 o 
   5   1   0        1.14       17.63      4.92 o 
   6   1   0      358.89      383.62     17.40 o 
   7   1   0      583.72      565.05     25.25 o 
   8   1   0       51.88       49.59     11.04 o 
   9   1   0     3572.12     3779.09     61.65 o 
  10   1   0      798.92      931.20     61.86 o 
  11   1   0     1316.27     1279.21     67.82 o 
  12   1   0      220.65      247.00     31.06 o 
  13   1   0     1524.70     1581.44     60.87 o 
  14   1   0      127.27      130.62     22.61 o 
  15   1   0       26.47       46.29     17.68 o 
  16   1   0      195.24      173.89     27.68 o 
  17   1   0      508.23      537.06     46.24 o 
  18   1   0        1.72        3.50     10.31 o 
   0   2   0    29705.71    32332.23   1177.15 o 
   1   2   0      340.46      279.31      9.69 o 
   2   2   0     7122.62     6744.39     74.79 o 
   3   2   0     5715.84     5766.02     46.45 o 
   4   2   0     4962.10     4515.30     71.74 o 
   5   2   0       65.32      104.20     15.54 o 
   6   2   0    10610.31    10750.04    166.97 o 
   7   2   0      933.51     1027.54     52.11 o 
   8   2   0       82.36       77.84     16.58 o 
   9   2   0      198.32      225.14     23.75 o 
  10   2   0      693.19      669.46     28.28 o 
  11   2   0      825.81      965.66     58.20 o 
  12   2   0       21.53       45.44      7.61 o 
  13   2   0     7562.84     7938.86    446.01 o 
  14   2   0      486.55      490.80     34.02 o 
  15   2   0        2.49       20.13     10.94 o 
  16   2   0      254.30      318.02     54.72 o 
  17   2   0       13.41        8.04     13.07 o 
  18   2   0       53.41       45.44     14.24 o 
   1   3   0        2.96        2.92      2.80 o 
   2   3   0      624.54      591.42     18.41 o 
   3   3   0      104.88      130.05      6.31 o 
   4   3   0      349.99      316.71     11.35 o 
   5   3   0        6.92       93.66     44.91 o 
   6   3   0     1860.82     1930.04     49.25 o 
   7   3   0      469.71      393.08     39.11 o 
   8   3   0        6.84       10.35      6.74 o 
   9   3   0       21.85       25.46      7.48 o 
  10   3   0       22.32       10.86     20.24 o 
  11   3   0       54.42       62.04      8.62 o 
  12   3   0      870.81     1036.87     69.77 o 
  13   3   0     1091.91     1037.24     46.26 o 
  14   3   0      250.76      302.38     30.87 o 
  15   3   0       44.95       38.10     10.97 o 
  16   3   0      374.79      333.73     26.34 o 
  17   3   0      217.46      232.79     66.16 o 
  18   3   0       51.69       89.65     27.46 o 
   0   4   0     3047.95     3682.64     89.05 o 
   1   4   0     1094.22     1282.17     38.91 o 
   2   4   0       11.99       29.02      4.42 o 
   3   4   0      759.12      589.80     32.72 o 
   4   4   0     4841.54     5028.84    110.18 o 
   5   4   0       36.40       46.77     87.46 o 
   6   4   0       24.74       16.46      4.36 o 
   7   4   0      284.36      346.79     24.84 o 
   8   4   0      248.40      266.15     28.70 o 
   9   4   0      295.98      232.44     29.61 o 
  10   4   0      412.08      396.37     22.92 o 
  11   4   0      164.48      176.72     29.02 o 
  12   4   0        0.68       22.22     13.44 o 
  13   4   0      560.11      737.44     63.41 o 
  14   4   0      540.10      501.62     48.60 o 
  15   4   0        0.36        2.85      8.73 o 
  16   4   0      441.77      357.80     86.63 o 
  17   4   0      146.78      162.56     43.28 o 
   1   5   0     1736.83     2057.43     47.74 o 
   2   5   0        1.47        2.96      4.36 o 
   3   5   0     6872.00     6853.99    123.95 o 
   4   5   0     1143.24     1105.05     18.69 o 
   5   5   0       73.43      112.06     13.69 o 
   6   5   0      104.28      129.88     17.90 o 
   7   5   0        2.34        2.27      4.23 o 
   8   5   0      160.50      184.33     26.71 o 
   9   5   0      159.29      142.79     31.21 o 
  10   5   0      577.53      573.14     35.15 o 
  11   5   0       72.81       41.67     17.58 o 
  12   5   0      156.93      114.17     22.73 o 
  13   5   0      119.53      167.89     26.40 o 
  14   5   0      135.26      176.19     45.19 o 
  15   5   0        4.54       28.22     18.32 o 
  16   5   0        8.84       51.29     27.71 o 
   0   6   0     6741.47     7506.57    271.70 o 
   1   6   0      102.06      142.15     23.55 o 
   2   6   0      395.26      336.71     28.68 o 
   3   6   0     2885.14     2558.63     79.94 o 
   4   6   0      617.36      666.86     38.01 o 
   5   6   0        1.41        6.21      6.19 o 
   6   6   0      150.22      127.32     19.67 o 
   7   6   0     4238.16     4435.49    163.57 o 
   8   6   0      443.38      437.67     33.64 o 
   9   6   0       28.44        9.94     31.46 o 
  10   6   0      128.10      171.23     19.27 o 
  11   6   0       39.41       28.79     11.12 o 
  12   6   0        8.53       41.71     23.42 o 
  13   6   0     1080.13      984.46    130.30 o 
  14   6   0      347.54      328.34     81.24 o 
  15   6   0        0.38       -3.74     21.14 o 
   1   7   0      845.23      784.68     40.16 o 
   2   7   0       16.59       25.01      6.79 o 
   3   7   0     1458.09     1288.36     53.35 o 
   4   7   0      951.25      906.94     46.06 o 
   5   7   0        8.12       55.76     20.18 o 
   6   7   0     1895.20     1754.61     64.81 o 
   7   7   0      541.80      523.28     37.18 o 
   8   7   0       79.86       84.12     20.90 o 
   9   7   0       26.46       17.18     15.90 o 
  10   7   0       41.44       26.38     20.25 o 
  11   7   0       39.95       51.09     19.84 o 
  12   7   0       35.04       19.29     16.93 o 
  13   7   0      593.75      537.17    111.12 o 
  14   7   0      150.83      178.86     55.84 o 
   0   8   0       53.61       11.88     51.13 o 
   1   8   0     1055.44     1033.88     42.38 o 
   2   8   0      287.89      246.49     27.91 o 
   3   8   0     3928.27     3650.09    126.38 o 
   4   8   0      104.20      122.15     26.67 o 
   5   8   0       59.44       85.28     19.98 o 
   6   8   0     1910.95     2048.96     97.43 o 
   7   8   0      329.64      328.25     26.61 o 
   8   8   0       54.59       45.65     19.26 o 
   9   8   0      661.68      496.02     60.58 o 
  10   8   0       47.72       38.22     16.86 o 
  11   8   0       26.05       53.11     25.39 o 
  12   8   0       64.62       60.09     19.92 o 
  13   8   0      136.86      118.76     42.59 o 
   1   9   0       78.94       83.89     29.22 o 
   2   9   0       14.41       -2.32     19.16 o 
   3   9   0       29.02       34.76      9.05 o 
   4   9   0        7.92       23.21     11.92 o 
   5   9   0        5.05        7.94     10.31 o 
   6   9   0       71.57       45.69     19.48 o 
   7   9   0     2287.82     2473.73    130.78 o 
   8   9   0        0.05        5.84     13.44 o 
   9   9   0       22.08       41.56     30.17 o 
  10   9   0        6.95       13.93     22.52 o 
  11   9   0      103.80      108.23     41.87 o 
   0  10   0      291.29      247.62    117.66 o 
   1  10   0        3.07        5.83     26.94 o 
   2  10   0        7.31       16.04     18.61 o 
   3  10   0      118.39      193.02     50.91 o 
   4  10   0       97.20       69.32     22.97 o 
   5  10   0      124.11      126.10     34.87 o 
   6  10   0      247.43      249.15     68.19 o 
   7  10   0        0.16       12.30     16.66 o 
   8  10   0       68.41       42.99     19.47 o 
   1  11   0      123.32       97.56     34.59 o 
   2  11   0        2.13        7.03     17.80 o 
   4   0   1      697.08      701.13     37.09 o 
   6   0   1    11131.50    10761.50    170.35 o 
   8   0   1     2064.14     2187.99    100.03 o 
  10   0   1     1786.92     1716.02    103.58 o 
  12   0   1       22.83       27.79     30.70 o 
  14   0   1     1767.03     1816.47     76.40 o 
  16   0   1        7.16       25.17     19.71 o 
  18   0   1      364.47      321.25     60.80 o 
   2   1   1    13339.84    13263.91    138.57 o 
   3   1   1    36751.18    38593.00    556.71 o 
   4   1   1     2194.76     2147.88     54.97 o 
   5   1   1      337.21      362.66     14.44 o 
   6   1   1     2089.90     2040.64     37.21 o 
   7   1   1     2311.72     2089.60     98.54 o 
   8   1   1      431.81      465.00     29.99 o 
   9   1   1     4291.83     4643.17    102.21 o 
  10   1   1     2476.85     2498.20    113.13 o 
  11   1   1     1378.57     1318.98     61.23 o 
  12   1   1      345.39      377.13     41.26 o 
  13   1   1     1814.31     1980.00     81.28 o 
  14   1   1      177.09      208.69     30.80 o 
  15   1   1       23.86       19.66     12.17 o 
  16   1   1      205.52      192.47     26.65 o 
  17   1   1       82.05       77.99     15.53 o 
  18   1   1       39.38       29.06      9.67 o 
   1   2   1     6874.29     6304.21     50.68 o 
   2   2   1    30995.00    34097.02    829.03 o 
   3   2   1     1414.94     1276.59     51.97 o 
   4   2   1     4391.83     4244.83     71.60 o 
   5   2   1     2044.83     1907.31     23.59 o 
   6   2   1     3569.69     3656.72     57.80 o 
   7   2   1     3158.19     3563.46    108.29 o 
   8   2   1       39.20       28.75     10.31 o 
   9   2   1       60.43       58.71      8.50 o 
  10   2   1      226.38      242.23     26.57 o 
  11   2   1     1488.11     1493.25     60.59 o 
  12   2   1      208.96      259.95     37.48 o 
  13   2   1      289.27      305.18     53.75 o 
  14   2   1      687.37      731.77     36.37 o 
  15   2   1      276.04      234.73     44.12 o 
  16   2   1      169.15      141.99     26.72 o 
  17   2   1      145.55      118.34     24.41 o 
  18   2   1       21.83       24.37     10.82 o 
   0   3   1     1778.22     1806.94     25.85 o 
   1   3   1       90.88      120.30      6.49 o 
   2   3   1     3769.01     3997.20     86.94 o 
   3   3   1      153.47      188.12      9.55 o 
   4   3   1      348.62      349.35     16.02 o 
   5   3   1     2576.40     2589.10     57.09 o 
   6   3   1     1783.95     1702.14     41.56 o 
   7   3   1     5307.92     5716.75     91.32 o 
   8   3   1       54.98       71.24     14.38 o 
   9   3   1       25.35       16.04     10.27 o 
  10   3   1       34.34       36.20      9.41 o 
  11   3   1       22.11       25.81      6.17 o 
  12   3   1     1739.07     1727.82     70.71 o 
  13   3   1        1.78       -0.08      8.30 o 
  14   3   1      172.13      212.71     28.52 o 
  15   3   1      140.91      141.27     24.30 o 
  16   3   1      323.93      324.71     21.42 o 
  17   3   1      288.42      267.33     47.85 o 
  18   3   1       75.40       71.54     26.54 o 
   1   4   1     1657.39     1550.78     16.57 o 
   2   4   1      371.47      593.62     39.43 o 
   3   4   1     1871.23     1817.32     43.58 o 
   4   4   1     5373.93     5491.94    129.19 o 
   5   4   1     1140.75     1329.82     59.76 o 
   6   4   1      212.87      191.77     15.25 o 
   7   4   1       45.79       34.47      7.30 o 
   8   4   1       70.66       70.49     14.06 o 
   9   4   1      687.10      671.85     59.03 o 
  10   4   1       24.05       16.82      9.99 o 
  11   4   1     1192.47     1203.99     54.21 o 
  12   4   1      565.86      576.16     34.01 o 
  13   4   1      195.83      170.35     28.99 o 
  14   4   1        4.73        4.66     19.23 o 
  15   4   1      287.41      299.91     51.75 o 
  16   4   1       81.56       71.27     18.45 o 
  17   4   1      483.40      428.99     76.94 o 
   0   5   1     1791.25     1564.36     53.41 o 
   1   5   1     3345.58     3517.51     81.70 o 
   2   5   1      117.46      149.27     20.45 o 
   3   5   1       22.44       68.78      9.95 o 
   4   5   1      338.91      332.16     25.27 o 
   5   5   1      137.59      131.30     15.75 o 
   6   5   1     2667.65     2599.11     70.15 o 
   7   5   1      455.59      417.31     23.31 o 
   8   5   1      138.79      139.07     12.13 o 
   9   5   1     1791.27     1776.28     71.00 o 
  10   5   1     1423.48     1402.48     52.75 o 
  11   5   1     2656.26     2511.52    110.56 o 
  12   5   1      999.10      878.49     52.41 o 
  13   5   1      377.23      420.72     43.43 o 
  14   5   1       28.62       23.16      9.00 o 
  15   5   1       45.56       90.29     37.25 o 
  16   5   1      221.78      254.79     54.92 o 
   1   6   1     1410.71     1410.35     61.89 o 
   2   6   1      558.80      614.00     57.62 o 
   3   6   1       90.74      106.03     24.26 o 
   4   6   1       32.95       23.79     13.30 o 
   5   6   1        1.43       14.86      9.21 o 
   6   6   1      113.78      118.92     23.10 o 
   7   6   1      439.04      406.23     30.16 o 
   8   6   1     1253.50     1141.53     54.58 o 
   9   6   1      166.55      162.51     16.86 o 
  10   6   1      152.55      128.25     24.63 o 
  11   6   1      130.77       98.42     19.05 o 
  12   6   1        6.71       14.63     14.65 o 
  13   6   1      101.85      113.16     28.68 o 
  14   6   1       97.40       71.74     38.66 o 
  15   6   1      110.45       68.15     29.92 o 
   0   7   1     5054.56     4912.95    276.93 o 
   1   7   1       83.52       77.69     14.13 o 
   2   7   1       27.45       21.21     17.68 o 
   3   7   1     2694.05     2833.76    111.68 o 
   4   7   1       86.18       77.07     19.43 o 
   5   7   1     1205.83     1251.07     51.86 o 
   6   7   1     2227.16     2143.39     82.56 o 
   7   7   1      410.05      429.17     33.08 o 
   8   7   1      935.01      940.42     32.13 o 
   9   7   1      749.46      724.05     51.86 o 
  10   7   1     1648.87     1726.01     84.73 o 
  11   7   1      253.04      177.56     34.75 o 
  12   7   1       90.56       86.95     17.79 o 
  13   7   1      192.02      191.69     51.26 o 
  14   7   1       84.52       58.75     35.98 o 
   1   8   1     1332.84     1429.56     53.83 o 
   2   8   1      127.71      102.94     27.55 o 
   3   8   1     1924.62     1711.88     64.86 o 
   4   8   1      199.76      149.47     32.91 o 
   5   8   1       49.34       42.44     27.84 o 
   6   8   1      142.18      108.29     20.42 o 
   7   8   1      115.14      118.18     22.37 o 
   8   8   1      111.68      118.35     18.05 o 
   9   8   1      446.82      377.59    105.38 o 
  10   8   1      194.35      231.15     74.71 o 
  11   8   1       74.99       65.85     27.43 o 
  12   8   1      211.19      164.95     50.12 o 
  13   8   1      203.53      214.34     51.98 o 
   0   9   1     2228.24     2172.50    188.18 o 
   1   9   1      313.60      312.05     72.76 o 
   2   9   1      134.02      132.24     24.08 o 
   3   9   1       63.56       67.78     18.66 o 
   4   9   1       13.26       23.73      8.17 o 
   5   9   1      293.08      321.11     23.26 o 
   6   9   1      530.60      489.33     56.88 o 
   7   9   1      945.47      992.82    123.04 o 
   8   9   1      428.40      418.43     85.28 o 
   9   9   1       89.25      102.50     27.32 o 
  10   9   1       99.07       76.36     19.77 o 
  11   9   1       93.62      116.91     26.55 o 
   1  10   1       83.49       96.41     31.37 o 
   2  10   1      143.47      187.33     46.02 o 
   3  10   1        1.60       19.08     16.87 o 
   4  10   1      134.27      107.03     29.12 o 
   5  10   1        0.27       11.48     18.25 o 
   6  10   1      119.38      151.69     29.77 o 
   7  10   1      107.88       43.72     25.01 o 
   8  10   1      130.82      118.40     31.22 o 
   0  11   1      357.88      268.68    103.59 o 
   1  11   1      132.08      162.65     43.13 o 
   2  11   1      104.24       71.10     22.07 o 
   2   0   2    12242.17    11675.36    160.86 o 
   4   0   2     7612.76     7003.27     81.74 o 
   6   0   2     5766.56     5735.47    174.86 o 
   8   0   2      376.83      348.54     82.45 o 
  10   0   2      101.43       25.08     14.46 o 
  12   0   2     2215.80     2046.27    120.83 o 
  14   0   2      588.62      574.14     73.03 o 
  16   0   2      479.56      564.68     74.36 o 
  18   0   2      454.37      496.15     46.94 o 
   1   1   2     9458.06     9484.03    223.16 o 
   2   1   2      156.07      130.25      6.19 o 
   3   1   2    16100.15    16291.09    338.94 o 
   4   1   2     1421.59     1372.90     40.61 o 
   5   1   2     6138.11     5964.10    109.75 o 
   6   1   2     5011.94     5238.71     58.99 o 
   7   1   2     2349.34     2287.53     33.93 o 
   8   1   2      544.12      569.49     24.37 o 
   9   1   2     3451.40     3581.25     59.87 o 
  10   1   2       10.55       26.31     13.21 o 
  11   1   2     1294.68     1276.41     44.43 o 
  12   1   2      155.89      183.41     27.97 o 
  13   1   2      376.91      376.88     44.44 o 
  14   1   2      517.16      535.36     48.70 o 
  15   1   2       98.92      105.21     17.69 o 
  16   1   2      102.75      112.54     22.20 o 
  17   1   2        2.47       16.91      7.69 o 
  18   1   2      276.56      260.91     41.14 o 
   0   2   2     5011.87     4847.34    107.05 o 
   1   2   2    12889.55    12295.16    164.41 o 
   2   2   2     8534.40     7894.19    105.11 o 
   3   2   2     9295.43     8619.43     93.57 o 
   4   2   2     5260.02     4981.82     55.24 o 
   5   2   2     5574.04     6194.81     65.27 o 
   6   2   2     3210.00     3538.34    132.04 o 
   7   2   2      995.84      997.46     42.31 o 
   8   2   2      114.48      161.26     15.45 o 
   9   2   2      377.46      366.21     18.12 o 
  10   2   2      512.11      570.99     27.34 o 
  11   2   2     3296.82     3393.34     98.90 o 
  12   2   2      595.88      596.80     23.14 o 
  13   2   2     1406.82     1210.66     51.46 o 
  14   2   2      599.96      626.68     39.35 o 
  15   2   2      315.54      276.31     37.96 o 
  16   2   2       40.87       29.40     12.23 o 
  17   2   2       40.65       74.26     17.99 o 
  18   2   2      798.72      831.62     48.89 o 
   1   3   2      807.32      685.99     18.74 o 
   2   3   2     7478.52     7696.34     63.70 o 
   3   3   2     1135.87     1158.45     37.35 o 
   4   3   2     1051.05     1115.12     36.48 o 
   5   3   2     1859.11     1862.28     41.59 o 
   6   3   2     1295.39     1349.08     43.29 o 
   7   3   2     1012.38      940.33     48.03 o 
   8   3   2     1243.24     1281.99     28.25 o 
   9   3   2      297.09      301.87     21.80 o 
  10   3   2      814.50      840.94     36.46 o 
  11   3   2       77.90       64.81     10.05 o 
  12   3   2     1115.17     1186.02     48.03 o 
  13   3   2       42.29       36.71      8.70 o 
  14   3   2       81.01       55.19     22.21 o 
  15   3   2      609.83      546.17     87.64 o 
  16   3   2      229.29      242.49     20.28 o 
  17   3   2      484.06      465.00     46.41 o 
  18   3   2      514.30      509.82     69.39 o 
   0   4   2     6337.98     6465.96    162.64 o 
   1   4   2      967.34      919.43     32.08 o 
   2   4   2     4683.52     5022.79     69.41 o 
   3   4   2     2070.29     2009.61     56.56 o 
   4   4   2     6153.49     6374.94    141.04 o 
   5   4   2      603.70      499.08     34.56 o 
   6   4   2      778.74      890.33     18.54 o 
   7   4   2       80.15      108.48     21.40 o 
   8   4   2      836.80      837.77     58.34 o 
   9   4   2     1472.36     1472.63     68.08 o 
  10   4   2      397.76      421.21     36.60 o 
  11   4   2     1538.51     1637.32     68.00 o 
  12   4   2      133.54      151.34     18.22 o 
  13   4   2       99.53       30.87     34.75 o 
  14   4   2      251.31      236.39     35.40 o 
  15   4   2     2460.51     2728.74    164.28 o 
  16   4   2       26.31       18.94      8.56 o 
  17   4   2      194.73      198.69     58.86 o 
   1   5   2     1157.47     1215.06     31.93 o 
   2   5   2      983.29     1022.83     16.72 o 
   3   5   2     2163.75     2102.62     30.17 o 
   4   5   2      671.40      636.59     17.60 o 
   5   5   2     2136.48     2237.98     60.20 o 
   6   5   2     1358.08     1516.41     52.85 o 
   7   5   2      510.41      495.90     25.01 o 
   8   5   2      808.56      776.10     45.33 o 
   9   5   2      737.65      696.00     30.91 o 
  10   5   2      370.70      432.42     35.05 o 
  11   5   2     2947.08     2774.11    103.53 o 
  12   5   2      723.09      789.53     58.52 o 
  13   5   2      473.45      449.55     65.59 o 
  14   5   2      122.20      155.41     29.05 o 
  15   5   2       28.02       16.94     20.10 o 
  16   5   2      174.89      190.86     52.23 o 
   0   6   2     2138.72     2114.27     96.35 o 
   1   6   2      464.72      423.88     22.86 o 
   2   6   2     2113.80     2168.39     66.89 o 
   3   6   2     1872.22     2038.74     59.57 o 
   4   6   2      697.69      694.83     55.63 o 
   5   6   2     4331.34     4285.70    115.82 o 
   6   6   2     1382.34     1385.85     43.65 o 
   7   6   2      972.16      919.31     35.10 o 
   8   6   2      274.88      298.81     31.24 o 
   9   6   2      362.55      309.15     38.99 o 
  10   6   2       83.11       97.49     20.99 o 
  11   6   2        9.59       22.88     12.02 o 
  12   6   2       76.21       71.00     13.91 o 
  13   6   2       56.15       39.51     28.95 o 
  14   6   2      239.52      229.66     49.48 o 
  15   6   2      746.16      739.35     79.10 o 
   1   7   2       24.41       12.00      6.15 o 
   2   7   2      494.92      483.63     37.83 o 
   3   7   2     1259.17     1381.22     61.65 o 
   4   7   2     1019.57     1000.36     45.23 o 
   5   7   2      210.50      287.31     33.23 o 
   6   7   2     2453.67     2575.84     90.29 o 
   7   7   2      179.55      247.91     50.94 o 
   8   7   2       10.82       23.22     15.32 o 
   9   7   2       80.33       42.93     32.29 o 
  10   7   2      326.52      255.39     26.32 o 
  11   7   2      275.08      223.08     45.39 o 
  12   7   2       51.67       53.01     27.99 o 
  13   7   2       20.55       30.46     17.12 o 
  14   7   2      624.09      792.14    119.59 o 
   0   8   2      383.33      361.13     33.99 o 
   1   8   2       50.43       49.66     16.28 o 
   2   8   2      308.48      310.59     28.74 o 
   3   8   2     1357.16     1342.81     50.42 o 
   4   8   2      481.29      461.37     31.46 o 
   5   8   2      171.75      302.94     43.70 o 
   6   8   2      275.05      298.94     26.29 o 
   7   8   2       94.46       79.19     17.03 o 
   8   8   2      214.44      232.11     29.01 o 
   9   8   2       56.79       66.80     21.64 o 
  10   8   2       72.21       65.92     25.68 o 
  11   8   2        6.81       32.12     16.21 o 
  12   8   2      310.03      300.78     81.47 o 
  13   8   2      167.05      138.22     59.23 o 
   1   9   2       23.49       21.07      7.75 o 
   2   9   2       66.72       68.90     17.26 o 
   3   9   2      318.10      321.75     34.57 o 
   4   9   2      119.10      123.16     23.62 o 
   5   9   2      120.23      141.45     18.39 o 
   6   9   2      619.16      613.57     52.30 o 
   7   9   2      285.51      343.53     66.25 o 
   8   9   2       23.25       18.11     13.19 o 
   9   9   2      324.82      348.78     75.65 o 
  10   9   2       32.79       17.93     22.36 o 
   0  10   2      316.55      217.56     86.30 o 
   1  10   2       49.22       55.72     20.20 o 
   2  10   2      673.82      743.39     60.78 o 
   3  10   2      172.90      139.38     30.66 o 
   4  10   2      105.29       72.50     21.78 o 
   5  10   2      249.71      192.74     72.76 o 
   6  10   2       55.96       52.11     18.10 o 
   7  10   2      115.67      120.26     32.74 o 
   8  10   2      317.45      274.50     69.80 o 
   1  11   2      403.15      293.06     92.56 o 
   2  11   2       24.76       22.13     27.11 o 
   2   0   3     2976.32     2674.17     71.84 o 
   4   0   3    12182.46    11282.46    256.54 o 
   6   0   3     1590.87     1327.11     34.39 o 
   8   0   3     5997.31     6455.46    198.98 o 
  10   0   3     3024.17     3027.61    160.88 o 
  12   0   3      451.32      503.66     40.89 o 
  14   0   3      487.30      453.54     47.78 o 
  16   0   3       79.97      100.97     28.80 o 
  18   0   3      594.34      823.24    132.85 o 
   0   1   3     5223.45     4884.46     71.61 o 
   1   1   3     3516.27     3198.50     26.52 o 
   2   1   3     4638.66     4224.83     81.02 o 
   3   1   3      887.83     1124.44     66.35 o 
   4   1   3      475.84      455.73     14.28 o 
   5   1   3       43.50       62.94      5.93 o 
   6   1   3     3522.42     3576.73     41.35 o 
   7   1   3     3457.71     3340.15     66.45 o 
   8   1   3       24.41       27.97      8.19 o 
   9   1   3      693.86      693.81     18.68 o 
  10   1   3       17.75       13.01     18.56 o 
  11   1   3     2935.39     2802.33     89.34 o 
  12   1   3      896.47      924.24     40.65 o 
  13   1   3      534.20      527.45     27.53 o 
  14   1   3       74.52       87.36     15.41 o 
  15   1   3     2261.37     2389.99    114.62 o 
  16   1   3      168.00      150.76     39.29 o 
  17   1   3       20.44       19.81     13.81 o 
  18   1   3        2.09        6.64      8.29 o 
   1   2   3     2810.71     2884.64     56.31 o 
   2   2   3    26398.99    27337.13    227.79 o 
   3   2   3     1915.35     1958.57     46.14 o 
   4   2   3     4136.75     3877.80     83.00 o 
   5   2   3     5428.61     5128.10     78.76 o 
   6   2   3      398.15      324.89     21.66 o 
   7   2   3      207.62      205.00     13.08 o 
   8   2   3     1371.97     1470.91     31.28 o 
   9   2   3       71.67       67.63     15.39 o 
  10   2   3        5.91       10.19      7.05 o 
  11   2   3     2126.57     2020.31     51.86 o 
  12   2   3     3491.13     3659.08    137.88 o 
  13   2   3     1053.14     1303.43    118.95 o 
  14   2   3     1243.38     1174.39     57.58 o 
  15   2   3      802.04      907.97     63.43 o 
  16   2   3      175.39      157.16     19.60 o 
  17   2   3      192.16      193.81     24.98 o 
  18   2   3      314.63      252.66     33.19 o 
   0   3   3     6548.69     6031.60    139.00 o 
   1   3   3      716.90      605.59     17.01 o 
   2   3   3     2921.25     2645.52     55.21 o 
   3   3   3      185.59      209.88     13.05 o 
   4   3   3       26.26       37.58      8.52 o 
   5   3   3     7539.17     7682.84    192.74 o 
   6   3   3     2698.71     2692.01     74.37 o 
   7   3   3      189.52      183.36     16.01 o 
   8   3   3     1202.57     1148.42     50.93 o 
   9   3   3      163.98      179.25     14.66 o 
  10   3   3      222.93      233.65     18.63 o 
  11   3   3      274.83      254.37     15.22 o 
  12   3   3     4437.11     4403.00    114.17 o 
  13   3   3      388.43      392.12     32.53 o 
  14   3   3      466.97      548.19     61.61 o 
  15   3   3      130.37      159.46     25.86 o 
  16   3   3      530.13      576.86     58.97 o 
  17   3   3      168.65      136.84     24.44 o 
  18   3   3      257.98      175.42     39.72 o 
   1   4   3     6028.03     5893.83    128.17 o 
   2   4   3     2790.44     2827.98     51.87 o 
   3   4   3      477.43      658.60     37.07 o 
   4   4   3     2437.17     2512.14     56.77 o 
   5   4   3     8221.17     8265.11    179.25 o 
   6   4   3      572.71      555.62     30.10 o 
   7   4   3      954.30      838.82    100.34 o 
   8   4   3     2151.48     2122.31     69.68 o 
   9   4   3      874.11      848.67     49.35 o 
  10   4   3      272.04      237.58     27.40 o 
  11   4   3      179.01      168.07     17.57 o 
  12   4   3      474.06      471.70     26.66 o 
  13   4   3       43.63       37.89     11.67 o 
  14   4   3       52.46       50.81     13.24 o 
  15   4   3     1793.66     1924.58     84.70 o 
  16   4   3      119.14      137.58     31.25 o 
  17   4   3      235.73      282.39     51.12 o 
   0   5   3     4890.80     4668.29     96.43 o 
   1   5   3      271.18      265.87     15.57 o 
   2   5   3     1303.96     1278.62     19.67 o 
   3   5   3     2353.40     2604.48     71.66 o 
   4   5   3      800.24      792.80     16.31 o 
   5   5   3      364.30      368.63     19.44 o 
   6   5   3      889.06      828.65     36.82 o 
   7   5   3     1854.01     1754.28     52.00 o 
   8   5   3     5126.04     5264.81    162.56 o 
   9   5   3       66.02       48.77     28.65 o 
  10   5   3     1002.79     1011.85     45.87 o 
  11   5   3      302.09      225.42     31.13 o 
  12   5   3      387.69      370.66     24.19 o 
  13   5   3       36.20       19.01      9.56 o 
  14   5   3       66.49       60.57     15.43 o 
  15   5   3       44.44       52.62     11.31 o 
  16   5   3      101.13      122.45     35.84 o 
   1   6   3     1076.60      999.04     57.46 o 
   2   6   3       44.41       48.01     21.96 o 
   3   6   3      760.53      913.71     43.79 o 
   4   6   3      167.74      275.89     60.52 o 
   5   6   3     1542.55     1627.85     49.58 o 
   6   6   3      855.52      869.53     34.27 o 
   7   6   3      534.55      510.75     26.97 o 
   8   6   3     1591.65     1550.06     95.01 o 
   9   6   3      820.52      861.27     37.59 o 
  10   6   3        5.50       -9.18      9.18 o 
  11   6   3      188.52      202.16     21.55 o 
  12   6   3      200.89      133.79     28.43 o 
  13   6   3      151.64      135.86     24.74 o 
  14   6   3       74.26       61.64     25.90 o 
  15   6   3      210.35      279.72     63.40 o 
   0   7   3      194.25      293.35     69.00 o 
   1   7   3      311.02      369.18     23.62 o 
   2   7   3      507.52      546.89     20.88 o 
   3   7   3       94.47       96.93     29.87 o 
   4   7   3      494.38      449.86     21.86 o 
   5   7   3     2345.37     2492.38     88.15 o 
   6   7   3      348.92      348.62     32.56 o 
   7   7   3      202.50      178.24     22.48 o 
   8   7   3       52.52       39.12     29.78 o 
   9   7   3      640.74      648.79     45.07 o 
  10   7   3      217.68      176.12     21.82 o 
  11   7   3      171.97      177.53     20.07 o 
  12   7   3       30.58       31.91     17.22 o 
  13   7   3      372.74      384.18     85.98 o 
  14   7   3      115.06       83.49     38.03 o 
   1   8   3      973.88      875.35     33.24 o 
   2   8   3      298.13      255.49     29.02 o 
   3   8   3      769.26      879.00     65.02 o 
   4   8   3      684.98      763.89     82.70 o 
   5   8   3      675.17      666.39     40.96 o 
   6   8   3      181.77      204.64     32.92 o 
   7   8   3      378.91      326.86     46.04 o 
   8   8   3       31.73       27.51      8.28 o 
   9   8   3      520.74      511.90     62.09 o 
  10   8   3        2.79        2.02      8.80 o 
  11   8   3      157.81       86.53     67.96 o 
  12   8   3      220.99      227.17     55.18 o 
   0   9   3      114.41       97.95     20.66 o 
   1   9   3      607.71      618.49     35.67 o 
   2   9   3      804.82      797.04     55.50 o 
   3   9   3      166.40      193.45     40.97 o 
   4   9   3      309.76      296.16     32.86 o 
   5   9   3      421.65      449.54     43.89 o 
   6   9   3       23.36       27.61      9.52 o 
   7   9   3      224.32      209.21     25.16 o 
   8   9   3        1.00       29.46     20.46 o 
   9   9   3      848.45      875.19    142.11 o 
  10   9   3       40.75       52.52     23.71 o 
   1  10   3      135.53      150.72     32.61 o 
   2  10   3      280.21      245.32     46.86 o 
   3  10   3       96.83       98.11     28.00 o 
   4  10   3      484.45      485.85     46.64 o 
   5  10   3       29.94       15.12     33.73 o 
   6  10   3       69.80       64.77     26.06 o 
   7  10   3       35.68       41.82     22.66 o 
   0  11   3      103.53      109.93     51.66 o 
   1  11   3       23.36       19.93     16.10 o 
   0   0   4     2609.01     2609.35     74.84 o 
   2   0   4        3.59       -1.34      2.00 o 
   4   0   4    13252.27    12459.36    256.04 o 
   6   0   4     2369.34     2230.17     52.25 o 
   8   0   4     2290.41     2724.16     90.12 o 
  10   0   4     2910.17     2590.60    139.95 o 
  12   0   4     1132.66     1414.46     94.29 o 
  14   0   4     3363.54     3338.89    107.73 o 
  16   0   4      128.86      158.30     46.19 o 
  18   0   4       82.77       60.76     20.34 o 
   1   1   4     2904.51     2785.32     52.31 o 
   2   1   4      418.05      430.36     11.27 o 
   3   1   4     4274.91     3877.42     46.06 o 
   4   1   4      200.63      209.82      7.51 o 
   5   1   4      552.77      628.33     28.45 o 
   6   1   4     3276.13     3402.15     47.97 o 
   7   1   4      167.32      153.60     14.62 o 
   8   1   4       66.63      101.21      9.33 o 
   9   1   4     3408.86     3456.73     57.77 o 
  10   1   4      194.28      191.13     31.24 o 
  11   1   4     3113.45     3393.26    164.19 o 
  12   1   4      590.22      609.48     26.38 o 
  13   1   4      212.59      226.03     27.07 o 
  14   1   4      230.65      254.63     30.17 o 
  15   1   4       65.30       82.77     17.63 o 
  16   1   4      216.79      213.38     41.99 o 
  17   1   4      203.84      186.00     33.64 o 
  18   1   4      581.44      642.50    101.95 o 
   0   2   4     6438.55     6100.13    103.47 o 
   1   2   4     5196.52     4784.85     55.56 o 
   2   2   4     2330.91     2163.85     45.26 o 
   3   2   4     1203.29     1249.42     37.96 o 
   4   2   4     4005.71     3757.59     46.76 o 
   5   2   4     5327.75     6225.15     71.48 o 
   6   2   4     1053.50     1122.45     35.60 o 
   7   2   4      460.37      462.02     25.57 o 
   8   2   4        2.49        7.52      6.01 o 
   9   2   4     1805.97     1860.58     47.98 o 
  10   2   4      703.94      786.34     28.14 o 
  11   2   4     1217.88     1296.27     35.73 o 
  12   2   4     2072.72     2254.89     76.51 o 
  13   2   4     1344.69     1285.06     50.50 o 
  14   2   4      458.80      504.21     41.67 o 
  15   2   4      812.99      747.17     60.13 o 
  16   2   4      585.86      609.38     60.10 o 
  17   2   4       93.12       78.87     12.79 o 
  18   2   4       14.24        8.91     12.04 o 
   1   3   4      776.16      725.11     21.48 o 
   2   3   4    27195.48    28130.16    349.98 o 
   3   3   4      255.36      225.41     11.45 o 
   4   3   4      597.24      556.05     28.61 o 
   5   3   4     1558.75     1785.70     88.73 o 
   6   3   4      898.47      970.15     37.20 o 
   7   3   4       31.68       44.33     13.12 o 
   8   3   4      474.71      452.95     31.52 o 
   9   3   4      400.42      422.56     26.77 o 
  10   3   4      678.35      670.60     36.72 o 
  11   3   4      106.20      109.07      8.27 o 
  12   3   4      461.35      486.90     51.43 o 
  13   3   4        4.53       -6.27     31.72 o 
  14   3   4     1320.30     1474.62    142.12 o 
  15   3   4     1246.89     1304.77     84.42 o 
  16   3   4        4.40        4.61     11.48 o 
  17   3   4       41.48       41.71      8.74 o 
   0   4   4     2685.49     2859.30     81.73 o 
   1   4   4      350.39      342.61     19.74 o 
   2   4   4      391.96      415.73     17.04 o 
   3   4   4     2871.93     2691.55     55.45 o 
   4   4   4       51.01       58.54     12.92 o 
   5   4   4     1661.01     1979.78     90.52 o 
   6   4   4      403.34      452.77     52.99 o 
   7   4   4      608.14      585.10     35.07 o 
   8   4   4      857.23      820.65     59.19 o 
   9   4   4     1591.73     1642.18     57.39 o 
  10   4   4       26.63       16.63      7.43 o 
  11   4   4      472.98      486.00     26.69 o 
  12   4   4       20.95       41.29      8.97 o 
  13   4   4     2145.02     2207.88    101.65 o 
  14   4   4       93.12      120.18     38.65 o 
  15   4   4      991.41     1112.84     66.53 o 
  16   4   4       20.96       18.57     14.24 o 
  17   4   4      267.67      240.64     38.52 o 
   1   5   4     2000.20     2057.60     46.98 o 
   2   5   4     3901.46     3892.26     52.65 o 
   3   5   4      710.80      706.45     12.77 o 
   4   5   4     1859.64     1840.85     53.38 o 
   5   5   4      345.14      380.53     25.68 o 
   6   5   4     1567.53     1645.63     88.70 o 
   7   5   4     1067.40     1064.32     38.75 o 
   8   5   4      866.83      809.84     41.16 o 
   9   5   4      522.73      466.87     34.01 o 
  10   5   4       57.62       58.60     15.35 o 
  11   5   4     4939.64     5246.14    165.27 o 
  12   5   4      138.36      146.02     23.23 o 
  13   5   4       18.04       19.67     10.53 o 
  14   5   4      476.99      476.47     78.92 o 
  15   5   4       12.96       13.77     26.62 o 
  16   5   4      116.86       59.06     13.99 o 
   0   6   4     2269.72     2472.49     95.45 o 
   1   6   4       94.20       82.53     13.33 o 
   2   6   4      756.27      808.98     29.22 o 
   3   6   4     5108.44     5002.29    115.20 o 
   4   6   4      963.17      978.24     30.37 o 
   5   6   4     5450.22     5548.76    145.74 o 
   6   6   4      675.80      785.71     44.48 o 
   7   6   4     3635.29     3698.62    147.04 o 
   8   6   4      260.95      188.78     29.67 o 
   9   6   4      154.42      121.24     25.29 o 
  10   6   4      598.40      566.40     33.35 o 
  11   6   4      274.80      253.77     44.35 o 
  12   6   4       75.80       80.37     14.48 o 
  13   6   4      356.58      395.41     33.02 o 
  14   6   4      147.23      120.41     23.86 o 
  15   6   4      394.68      418.48     89.96 o 
   1   7   4      519.66      592.77     26.35 o 
   2   7   4      374.95      403.27     21.21 o 
   3   7   4      619.09      620.79     30.02 o 
   4   7   4     1097.20     1097.26     42.69 o 
   5   7   4      691.35      650.75     47.02 o 
   6   7   4     1632.67     1699.99     66.35 o 
   7   7   4       34.32       18.69      6.31 o 
   8   7   4      306.98      294.08     26.55 o 
   9   7   4      393.48      379.84     33.55 o 
  10   7   4      279.85      269.01     28.16 o 
  11   7   4       69.48       60.65     19.52 o 
  12   7   4      137.09      132.30     18.18 o 
  13   7   4       25.53       17.00     27.64 o 
  14   7   4      198.25      125.34     47.00 o 
   0   8   4      672.16      728.48     48.15 o 
   1   8   4      115.12      180.26     35.20 o 
   2   8   4      902.36      921.02     38.36 o 
   3   8   4     1105.50     1138.20     39.69 o 
   4   8   4      487.77      430.18     31.22 o 
   5   8   4     1149.47     1102.93     54.52 o 
   6   8   4      718.37      822.13     59.68 o 
   7   8   4      606.98      570.31     43.05 o 
   8   8   4      371.90      335.58     55.59 o 
   9   8   4      188.10      214.33     16.52 o 
  10   8   4      537.68      572.61     37.88 o 
  11   8   4        0.46        6.03     26.54 o 
  12   8   4       84.44       63.28     30.83 o 
   1   9   4      200.65      196.90     26.16 o 
   2   9   4       44.32       55.35     11.90 o 
   3   9   4      196.63      189.65     32.82 o 
   4   9   4        5.86        7.10      8.84 o 
   5   9   4       44.13       36.33     15.59 o 
   6   9   4      323.35      308.63     36.34 o 
   7   9   4      347.37      381.52     41.59 o 
   8   9   4      231.49      166.14     54.47 o 
   9   9   4       36.11       30.08     18.04 o 
  10   9   4       99.06       92.53     38.96 o 
   0  10   4      899.61     1076.36     96.10 o 
   1  10   4      388.96      431.52     37.11 o 
   2  10   4      264.52      281.69     38.79 o 
   3  10   4        1.76       17.07     18.28 o 
   4  10   4       64.43       43.48     12.70 o 
   5  10   4      138.10      120.10     27.73 o 
   6  10   4      128.19      111.15     31.30 o 
   7  10   4      134.99       85.49     39.38 o 
   2   0   5    20964.79    24246.59    316.41 o 
   4   0   5     2320.27     2370.53     55.14 o 
   6   0   5      413.55      454.63     17.03 o 
   8   0   5     3673.19     3577.34    112.85 o 
  10   0   5     4992.77     4917.79    263.45 o 
  12   0   5     1947.07     2111.24    137.05 o 
  14   0   5     1731.37     1744.68     69.63 o 
  16   0   5      615.41      653.88     94.81 o 
  18   0   5      632.54      680.75     85.05 o 
   0   1   5     1404.78     1268.92     40.39 o 
   1   1   5     5275.77     4944.67     54.01 o 
   2   1   5     7559.12     7602.42    104.35 o 
   3   1   5    25683.45    26075.03    165.72 o 
   4   1   5      217.87      191.05      6.05 o 
   5   1   5    20195.31    20255.01    164.65 o 
   6   1   5      240.63      261.43     10.26 o 
   7   1   5     1359.22     1288.14     35.92 o 
   8   1   5       49.58       80.25     14.55 o 
   9   1   5     2613.29     2747.39     73.44 o 
  10   1   5      953.35      931.46     25.05 o 
  11   1   5      838.79      875.59     51.70 o 
  12   1   5      170.16      214.14     26.57 o 
  13   1   5     2409.74     2671.15     94.08 o 
  14   1   5      783.64      828.35     82.65 o 
  15   1   5      117.11      120.48     18.80 o 
  16   1   5      661.47      636.89     55.67 o 
  17   1   5      246.25      233.52     32.21 o 
  18   1   5      199.48      153.64     28.25 o 
   1   2   5      831.15      726.66     21.63 o 
   2   2   5     3986.79     3980.65     51.52 o 
   3   2   5      250.27      219.94      9.32 o 
   4   2   5       84.29       90.42      6.08 o 
   5   2   5       75.16       72.02      7.50 o 
   6   2   5     1566.80     1630.01     33.26 o 
   7   2   5      644.92      672.34     29.23 o 
   8   2   5       41.24       46.20     30.62 o 
   9   2   5     3777.62     4099.73    110.43 o 
  10   2   5       80.24       76.59     10.38 o 
  11   2   5      896.15      879.68     33.61 o 
  12   2   5      192.04      204.34     11.85 o 
  13   2   5      236.26      239.13     36.75 o 
  14   2   5     1019.55     1035.92     50.17 o 
  15   2   5       31.67       70.38     22.86 o 
  16   2   5      389.37      419.66     29.58 o 
  17   2   5      200.45      204.81     38.65 o 
  18   2   5       48.82       39.47     12.67 o 
   0   3   5      334.27      338.55     25.40 o 
   1   3   5     1124.18     1157.68     21.16 o 
   2   3   5     2311.78     2429.39     83.13 o 
   3   3   5     4632.38     4421.59     51.93 o 
   4   3   5      661.45      645.41     44.64 o 
   5   3   5     1514.02     1483.27     40.98 o 
   6   3   5      406.72      458.15     35.21 o 
   7   3   5      683.19      772.10     38.73 o 
   8   3   5      711.70      877.08     34.00 o 
   9   3   5       54.24       47.94     15.30 o 
  10   3   5     1238.12     1251.92     48.12 o 
  11   3   5      177.95      174.97     12.72 o 
  12   3   5     2065.11     2000.96     64.52 o 
  13   3   5       32.37       31.01     15.63 o 
  14   3   5      371.67      368.29     43.61 o 
  15   3   5      153.33      106.34     28.57 o 
  16   3   5      107.49      111.97     17.89 o 
  17   3   5       19.92       27.14      8.96 o 
   1   4   5     1443.61     1490.34     27.60 o 
   2   4   5      656.78      750.29     38.48 o 
   3   4   5      336.62      397.71     19.25 o 
   4   4   5      119.41      120.78     12.54 o 
   5   4   5     1045.60     1048.28     25.49 o 
   6   4   5      194.54      150.67     33.28 o 
   7   4   5      219.73      230.56     35.88 o 
   8   4   5     2508.12     2668.05    143.92 o 
   9   4   5       79.90       99.27     22.56 o 
  10   4   5       32.64       29.37      6.57 o 
  11   4   5     1869.16     1962.28     63.93 o 
  12   4   5       56.12       68.16      9.82 o 
  13   4   5      143.85      124.84     32.44 o 
  14   4   5      308.75      343.96     37.02 o 
  15   4   5       45.97       62.22     16.13 o 
  16   4   5       52.69       43.79     14.46 o 
  17   4   5      294.74      283.10     44.35 o 
   0   5   5      668.34      592.92     39.37 o 
   1   5   5     2128.88     2124.80     24.75 o 
   2   5   5     1399.96     1444.84     99.85 o 
   3   5   5     1446.72     1674.83     54.76 o 
   4   5   5     2751.39     2799.33     66.84 o 
   5   5   5      410.15      444.04     29.64 o 
   6   5   5     2771.40     2781.17     89.81 o 
   7   5   5      338.46      332.03     50.39 o 
   8   5   5       49.91       76.29     15.91 o 
   9   5   5      555.48      529.02     36.62 o 
  10   5   5      900.33      879.56     55.73 o 
  11   5   5     1136.56     1140.89     37.44 o 
  12   5   5       92.82      120.25     16.35 o 
  13   5   5      331.69      315.25     40.87 o 
  14   5   5      143.26       82.08     25.52 o 
  15   5   5       55.02       82.15     13.00 o 
  16   5   5      538.76      518.66     47.99 o 
   1   6   5      741.12      706.71     26.72 o 
   2   6   5       46.01       69.13     20.50 o 
   3   6   5      722.96      694.49     34.14 o 
   4   6   5        5.89        6.96      3.67 o 
   5   6   5      151.18      128.34     16.20 o 
   6   6   5      579.22      605.60     34.37 o 
   7   6   5      137.79      138.95     23.04 o 
   8   6   5     1072.46     1063.42     47.90 o 
   9   6   5       65.45       57.33     30.88 o 
  10   6   5       97.85      103.22     16.96 o 
  11   6   5       33.99       46.42     12.46 o 
  12   6   5       92.33       68.59     14.12 o 
  13   6   5       60.07       74.76     14.99 o 
  14   6   5       79.49       83.62     16.20 o 
  15   6   5      402.95      306.65     77.60 o 
   0   7   5     2965.19     2999.42    136.65 o 
   1   7   5     1523.18     1553.11     52.76 o 
   2   7   5     4592.10     4579.53    145.25 o 
   3   7   5     2334.00     2490.89     83.03 o 
   4   7   5      977.19      914.15     41.71 o 
   5   7   5      595.66      610.94     35.79 o 
   6   7   5     1120.38     1102.82     43.83 o 
   7   7   5     1663.10     1613.57     47.21 o 
   8   7   5      118.16      139.99     25.13 o 
   9   7   5      814.98      936.37     57.69 o 
  10   7   5     2773.72     2814.45    216.70 o 
  11   7   5      179.92      168.73     20.95 o 
  12   7   5      727.92      851.45     46.78 o 
  13   7   5      242.78      196.01     43.52 o 
  14   7   5       72.64       28.69     26.33 o 
   1   8   5      159.10      196.70     22.42 o 
   2   8   5      451.54      473.81     44.09 o 
   3   8   5      815.87      748.36     48.48 o 
   4   8   5       97.59       93.14     17.48 o 
   5   8   5      108.83       79.64     19.97 o 
   6   8   5       59.45       21.95     18.83 o 
   7   8   5      221.68      170.11     29.41 o 
   8   8   5      128.56       98.24     27.82 o 
   9   8   5      949.34     1067.68     60.70 o 
  10   8   5      146.23      141.50     26.56 o 
  11   8   5       16.09       25.95     21.15 o 
  12   8   5       36.26       42.71     14.82 o 
   0   9   5       51.70       48.45     17.43 o 
   1   9   5       93.12       93.11     14.58 o 
   2   9   5      827.31      845.80     49.82 o 
   3   9   5      843.45      937.02     60.08 o 
   4   9   5       78.57       52.33     27.86 o 
   5   9   5      155.31      128.55     27.39 o 
   6   9   5       18.54       16.14      9.53 o 
   7   9   5      753.29      773.81     42.19 o 
   8   9   5      477.26      488.46     53.03 o 
   9   9   5      120.33      115.23     39.67 o 
  10   9   5       26.35       39.45     31.10 o 
   1  10   5      298.34      315.30     36.63 o 
   2  10   5      178.58      140.79     26.48 o 
   3  10   5      185.76      205.86     25.65 o 
   4  10   5       63.03       58.37     14.55 o 
   5  10   5       37.38       32.22     15.28 o 
   6  10   5       93.45      101.64     26.11 o 
   7  10   5       12.60       25.74     12.48 o 
   4   0   6     2579.03     2211.28     40.85 o 
   6   0   6       77.66      105.41     10.41 o 
   8   0   6    10966.59    11472.98    323.22 o 
  12   0   6     3046.30     3866.07    244.79 o 
  14   0   6      257.62      270.97     41.03 o 
  16   0   6      104.92      104.33     31.35 o 
  18   0   6      316.88      343.83     53.32 o 
   1   1   6     4849.27     4999.92     73.80 o 
   2   1   6     1840.91     1646.99     15.52 o 
   3   1   6      549.15      459.57     10.55 o 
   4   1   6      590.33      662.83     17.33 o 
   5   1   6     1896.71     2092.57     32.81 o 
   6   1   6      678.72      724.37     22.52 o 
   7   1   6     1177.02     1259.49     46.88 o 
   8   1   6      684.35      700.55     11.15 o 
   9   1   6     2210.22     2211.95     53.78 o 
  10   1   6       15.73       11.45      6.67 o 
  11   1   6      317.10      352.94     20.72 o 
  12   1   6      363.89      437.71     36.70 o 
  13   1   6      738.03      797.51     40.20 o 
  14   1   6      870.90      891.91     50.66 o 
  15   1   6       16.89       19.21     11.05 o 
  16   1   6        3.97       13.15      8.11 o 
  17   1   6      126.54      114.32     22.92 o 
  18   1   6        6.98        9.68      9.80 o 
   0   2   6    19736.64    20178.69    460.37 o 
   1   2   6     3062.23     3056.41     45.38 o 
   2   2   6     1787.30     1617.94     31.29 o 
   3   2   6      326.84      337.62     10.60 o 
   4   2   6     2519.25     2487.06     21.45 o 
   5   2   6     4207.43     4401.83     38.08 o 
   6   2   6      440.56      433.15     21.36 o 
   7   2   6      175.04      162.05     11.43 o 
   8   2   6     6024.85     5844.59    158.56 o 
   9   2   6      700.61      749.55     27.29 o 
  10   2   6     1340.85     1388.17     52.72 o 
  11   2   6      546.01      568.68     18.37 o 
  12   2   6      731.81      803.45     25.84 o 
  13   2   6     3249.71     3194.53     68.44 o 
  14   2   6       41.25       39.66     12.67 o 
  15   2   6     1038.19     1171.82     61.48 o 
  16   2   6       34.14       59.21     13.92 o 
  17   2   6       45.46       49.87      9.94 o 
  18   2   6       63.56       54.34     16.79 o 
   1   3   6      666.15      616.92     21.92 o 
   2   3   6      401.74      450.87     17.23 o 
   3   3   6      475.75      443.47     18.76 o 
   4   3   6      391.11      340.67     21.29 o 
   5   3   6       57.95       76.32     13.25 o 
   6   3   6      187.60      213.88     15.26 o 
   7   3   6      931.45      901.39     19.47 o 
   8   3   6      100.41       75.27     11.02 o 
   9   3   6      525.68      540.09     21.15 o 
  10   3   6     1782.63     1784.78     45.20 o 
  11   3   6        7.45        6.27      4.33 o 
  12   3   6     1808.35     1983.10     79.91 o 
  13   3   6        6.85       17.04      8.29 o 
  14   3   6      133.91      139.31     25.77 o 
  15   3   6       13.16        7.19     10.71 o 
  16   3   6      193.70      188.36     24.23 o 
  17   3   6       24.41       36.92     13.74 o 
   0   4   6     5405.67     5698.77    148.48 o 
   1   4   6     1020.69     1009.94     35.84 o 
   2   4   6        7.52       17.62      4.53 o 
   3   4   6     1740.69     1532.01     35.68 o 
   4   4   6      610.88      587.80     27.80 o 
   5   4   6     2090.78     2147.02     34.90 o 
   6   4   6     1321.99     1382.31     45.59 o 
   7   4   6       92.38       94.37     21.12 o 
   8   4   6      807.56      786.28     34.70 o 
   9   4   6      900.66      851.88     58.51 o 
  10   4   6      427.49      403.27     16.09 o 
  11   4   6      379.31      446.66     53.89 o 
  12   4   6      185.98      165.78     12.85 o 
  13   4   6       81.42       72.42     12.25 o 
  14   4   6      571.76      534.90     41.28 o 
  15   4   6       73.02       73.71     19.78 o 
  16   4   6      520.17      532.41     58.67 o 
  17   4   6       32.57       40.58      9.77 o 
   1   5   6      608.41      675.95     16.69 o 
   2   5   6     2235.10     2099.78     28.92 o 
   3   5   6     3865.24     3931.25     93.01 o 
   4   5   6     1585.14     1544.81     37.87 o 
   5   5   6     1619.52     1681.34     46.58 o 
   6   5   6      462.43      487.84     55.02 o 
   7   5   6      141.99      150.96     27.87 o 
   8   5   6      171.11      135.77     27.40 o 
   9   5   6      540.98      518.81     28.37 o 
  10   5   6      311.79      305.01     24.29 o 
  11   5   6      657.14      794.56     72.09 o 
  12   5   6      148.97      142.18     14.43 o 
  13   5   6       57.39       48.64     19.72 o 
  14   5   6      191.87      211.09     40.88 o 
  15   5   6        6.79       16.98     15.57 o 
  16   5   6      194.90      181.16     29.88 o 
   0   6   6     2732.05     2846.57    105.16 o 
   1   6   6     1091.22     1027.42     33.31 o 
   2   6   6      816.12      842.29     32.70 o 
   3   6   6     3473.87     3477.33     81.64 o 
   4   6   6     1242.10     1220.85     32.99 o 
   5   6   6     2960.82     3006.21     94.14 o 
   6   6   6     1257.70     1248.60     51.06 o 
   7   6   6      571.06      562.97     49.15 o 
   8   6   6      708.77      716.93     86.18 o 
   9   6   6     1028.51     1119.34     38.60 o 
  10   6   6      150.00      128.48     24.98 o 
  11   6   6      486.06      510.67     30.18 o 
  12   6   6      180.88      168.20     16.71 o 
  13   6   6      290.41      309.75     40.00 o 
  14   6   6      270.70      247.69     32.25 o 
  15   6   6      390.84      395.25     56.85 o 
   1   7   6      329.50      352.19     23.22 o 
   2   7   6     2915.50     2818.58     90.96 o 
   3   7   6     1087.98     1012.93     34.30 o 
   4   7   6     2213.99     2127.57     77.57 o 
   5   7   6       35.84       58.28     22.03 o 
   6   7   6      164.87      149.00     31.43 o 
   7   7   6      259.05      267.87     21.17 o 
   8   7   6      847.15      812.96     43.91 o 
   9   7   6      174.93      141.21     24.21 o 
  10   7   6       81.50       48.72     30.31 o 
  11   7   6      160.84      110.49     21.07 o 
  12   7   6       54.17       32.50     12.56 o 
  13   7   6      470.48      500.59     30.99 o 
  14   7   6      120.50      114.61     29.03 o 
   0   8   6      457.35      573.36     52.51 o 
   1   8   6     1361.32     1387.27     48.75 o 
   2   8   6      937.50      963.48     33.01 o 
   3   8   6      795.59      759.67     26.47 o 
   4   8   6      455.57      464.98     31.71 o 
   5   8   6      698.70      630.85     40.98 o 
   6   8   6      602.05      579.03     36.18 o 
   7   8   6       41.98       35.75     12.44 o 
   8   8   6     1626.32     1802.92    120.91 o 
   9   8   6      636.37      635.26     82.51 o 
  10   8   6       15.47       14.39      5.54 o 
  11   8   6       21.75       17.57     10.75 o 
  12   8   6      111.00       67.32     28.82 o 
   1   9   6      328.82      353.01     28.93 o 
   2   9   6      169.36      147.56     22.09 o 
   3   9   6       51.91       51.32     14.76 o 
   4   9   6      463.30      478.82     48.61 o 
   5   9   6      132.28      132.27     20.55 o 
   6   9   6       30.40       30.15     12.60 o 
   7   9   6      479.62      510.95     33.97 o 
   8   9   6       59.05       46.10     14.55 o 
   9   9   6      467.28      557.86     97.54 o 
  10   9   6      166.74      156.24     43.72 o 
   0  10   6      947.22      974.42     66.81 o 
   1  10   6      586.91      676.15     32.22 o 
   2  10   6        5.65        3.72     20.75 o 
   3  10   6       11.84       17.25      9.85 o 
   4  10   6      126.32       86.40     20.52 o 
   5  10   6      112.94      107.57     28.22 o 
   6  10   6       38.20       48.69     20.68 o 
   7  10   6       20.19       34.50     26.31 o 
   2   0   7     2660.80     2555.23     52.19 o 
   4   0   7    13993.40    15000.61    376.08 o 
   6   0   7     1898.93     1800.23     36.05 o 
   8   0   7     1044.17     1419.75     71.04 o 
  12   0   7      487.18      548.46     78.25 o 
  14   0   7      407.62      435.38     63.01 o 
  16   0   7      720.74      770.70     83.13 o 
  18   0   7       82.61       78.80     22.87 o 
   0   1   7     1768.73     1795.89     40.65 o 
   1   1   7     6381.93     5705.03     41.08 o 
   2   1   7     1052.66     1108.13     25.50 o 
   3   1   7     4200.52     4363.21     67.41 o 
   4   1   7     1799.52     1901.50     37.76 o 
   5   1   7     1752.08     1630.40     15.52 o 
   6   1   7     3141.03     3184.52     49.75 o 
   7   1   7     1271.23     1400.75     37.51 o 
   8   1   7      512.12      517.01     22.36 o 
   9   1   7     4037.60     4173.36     97.07 o 
  10   1   7      919.77      910.16     23.65 o 
  11   1   7      190.82      196.33     14.46 o 
  12   1   7      278.19      301.41     33.43 o 
  13   1   7       65.02       73.43     20.91 o 
  14   1   7      293.52      284.50     37.01 o 
  15   1   7     1203.78     1308.55     78.72 o 
  16   1   7       31.12       35.49      9.53 o 
  17   1   7      214.99      153.27     25.01 o 
  18   1   7      153.27      105.47     22.35 o 
   1   2   7     3842.58     3630.77     50.43 o 
   2   2   7     6122.66     6241.09     54.24 o 
   3   2   7     4124.41     3953.99     30.71 o 
   4   2   7     1507.32     1557.81     23.16 o 
   5   2   7       13.30       29.15      3.57 o 
   6   2   7     1140.62     1129.85     25.11 o 
   7   2   7      258.15      261.09     15.02 o 
   8   2   7      268.97      297.36     19.32 o 
   9   2   7     1145.35     1222.39     49.29 o 
  10   2   7      563.55      571.04     19.72 o 
  11   2   7      945.55      899.77     25.84 o 
  12   2   7      391.55      368.75     16.58 o 
  13   2   7      854.29      886.04     40.67 o 
  14   2   7      124.24      127.85     20.82 o 
  15   2   7       83.10       75.52     15.47 o 
  16   2   7      143.73      122.84     18.87 o 
  17   2   7       77.30       47.72     12.82 o 
   0   3   7     5491.46     5582.71    176.87 o 
   1   3   7      726.07      702.21     21.98 o 
   2   3   7     2484.68     2435.73     56.00 o 
   3   3   7      365.14      367.43     19.95 o 
   4   3   7      801.60      663.41     30.86 o 
   5   3   7      147.68      141.73      8.27 o 
   6   3   7       41.05       33.78      6.74 o 
   7   3   7     3671.18     3768.31     99.46 o 
   8   3   7      316.27      305.15     13.60 o 
   9   3   7      699.26      696.68     28.54 o 
  10   3   7      397.54      426.90     22.52 o 
  11   3   7      138.13      152.55     10.97 o 
  12   3   7      452.48      442.10     22.64 o 
  13   3   7      576.58      571.89     46.20 o 
  14   3   7      588.38      658.71     38.68 o 
  15   3   7      478.79      523.73     44.87 o 
  16   3   7       22.82       20.02      6.08 o 
  17   3   7       81.47       51.86     12.67 o 
   1   4   7      808.63      711.15     32.40 o 
   2   4   7      167.96      191.46     26.12 o 
   3   4   7     2038.64     2214.29     72.73 o 
   4   4   7     1692.55     1730.13     31.95 o 
   5   4   7      253.19      219.87     21.50 o 
   6   4   7      299.17      293.19     23.12 o 
   7   4   7      675.91      605.47     28.50 o 
   8   4   7     1161.09     1231.39     63.43 o 
   9   4   7     2756.85     2940.37    115.52 o 
  10   4   7      105.29      116.04      9.80 o 
  11   4   7      112.11       96.28     14.82 o 
  12   4   7       75.06       77.66     13.17 o 
  13   4   7      451.93      502.83     42.33 o 
  14   4   7      168.81      134.08     27.72 o 
  15   4   7      337.22      282.56     65.31 o 
  16   4   7       92.88       76.76     13.81 o 
   0   5   7       72.84       85.47     12.41 o 
   1   5   7     1951.47     1983.55     47.16 o 
   2   5   7     3046.58     2917.47     68.15 o 
   3   5   7      402.90      403.98     19.64 o 
   4   5   7      970.92      905.96     44.49 o 
   5   5   7       18.02       26.06     17.46 o 
   6   5   7     1143.81     1022.60     46.84 o 
   7   5   7      897.56      872.96     47.38 o 
   8   5   7     2918.85     3109.56    120.28 o 
   9   5   7     1797.76     1700.71     54.79 o 
  10   5   7       10.65        8.72      5.53 o 
  11   5   7     1163.93     1077.11     47.78 o 
  12   5   7      408.72      430.69     21.70 o 
  13   5   7      489.04      497.61     53.89 o 
  14   5   7      455.97      607.75     60.11 o 
  15   5   7       42.99       74.41     16.21 o 
  16   5   7        7.88       17.07     14.41 o 
   1   6   7      875.73      855.47     29.23 o 
   2   6   7       13.63       15.57      5.91 o 
   3   6   7     1473.82     1715.91     62.01 o 
   4   6   7      405.62      389.04     29.02 o 
   5   6   7      906.50      920.15     36.64 o 
   6   6   7      317.20      330.29     32.50 o 
   7   6   7      787.84      851.20     39.78 o 
   8   6   7       79.82       55.56     15.88 o 
   9   6   7     1239.07     1293.67     55.97 o 
  10   6   7       30.14       34.26     10.64 o 
  11   6   7      408.05      355.99     32.46 o 
  12   6   7       17.31       24.33      7.28 o 
  13   6   7      497.20      488.80     47.57 o 
  14   6   7       60.12       41.52     10.11 o 
  15   6   7      360.24      300.38     53.07 o 
   0   7   7      297.22      326.75     47.45 o 
   1   7   7     2003.66     2034.53     66.84 o 
   2   7   7     1318.85     1315.15     46.19 o 
   3   7   7     1107.97     1228.08     42.52 o 
   4   7   7     1318.63     1224.00     43.88 o 
   5   7   7     2731.21     2705.20    104.22 o 
   6   7   7      542.02      493.94     36.31 o 
   7   7   7      654.35      591.36     37.54 o 
   8   7   7     1665.17     1739.67     90.34 o 
   9   7   7       64.15       78.44     16.43 o 
  10   7   7       59.14       49.96     15.56 o 
  11   7   7      340.52      403.41     29.63 o 
  12   7   7      325.01      246.41     51.31 o 
  13   7   7       17.21       -0.03     43.46 o 
   1   8   7     1342.32     1282.25     36.38 o 
   2   8   7      548.70      624.44     31.46 o 
   3   8   7      742.15      642.74     38.82 o 
   4   8   7      395.97      444.67     34.33 o 
   5   8   7      156.85      118.69     21.18 o 
   6   8   7      126.31      127.03     18.90 o 
   7   8   7      303.20      299.36     26.11 o 
   8   8   7       70.72       66.01     15.27 o 
   9   8   7      253.90      233.02     27.15 o 
  10   8   7       67.04       48.46     21.87 o 
  11   8   7      325.62      321.72     27.76 o 
  12   8   7      741.92      796.25    133.69 o 
   0   9   7     1136.34     1148.66     78.31 o 
   1   9   7      330.40      298.78     27.82 o 
   2   9   7      124.65       94.54     18.66 o 
   3   9   7      227.39      197.51     26.60 o 
   4   9   7      101.89      102.81     22.10 o 
   5   9   7      202.93      223.85     33.02 o 
   6   9   7      434.51      425.85     27.89 o 
   7   9   7      195.45      253.82     50.03 o 
   8   9   7      112.11       90.75     17.97 o 
   9   9   7      127.95      109.50     24.52 o 
  10   9   7      203.70      130.88     53.93 o 
   1  10   7       22.72        9.91      8.52 o 
   2  10   7       13.77        5.44     11.04 o 
   3  10   7        3.16       10.65      5.23 o 
   4  10   7      136.46      125.02     23.02 o 
   5  10   7        9.24       11.63     11.23 o 
   6  10   7      226.71      229.99     38.11 o 
   2   0   8    10131.75     9284.49     77.63 o 
   4   0   8     9774.47     9831.09    125.49 o 
   6   0   8     1252.43     1314.95     56.28 o 
   8   0   8      286.05      327.62     28.14 o 
  10   0   8      413.64      553.46     73.86 o 
  12   0   8     1527.42     1583.90     73.47 o 
  14   0   8      680.55      726.26     89.46 o 
  16   0   8     2190.79     2584.54    492.24 o 
  18   0   8      191.75      158.65     42.73 o 
   1   1   8     6350.70     5779.03    101.23 o 
   2   1   8     3273.23     3202.79     38.66 o 
   3   1   8    13239.19    13089.19    110.42 o 
   4   1   8     2367.02     2455.65     18.86 o 
   5   1   8      576.30      834.23     49.76 o 
   6   1   8     1708.43     1840.10     30.05 o 
   7   1   8     1584.80     1477.31     31.74 o 
   8   1   8      323.78      290.10     10.60 o 
   9   1   8     2033.54     2011.07     43.84 o 
  10   1   8      123.72      108.59      8.43 o 
  11   1   8      509.15      519.36     20.07 o 
  12   1   8      228.80      221.83     28.55 o 
  13   1   8      235.49      233.34     31.57 o 
  14   1   8      471.41      502.29     46.74 o 
  15   1   8       13.44       13.24      9.44 o 
  16   1   8      175.00      160.81     21.05 o 
  17   1   8       11.40       30.14      9.62 o 
   0   2   8      910.37      882.92     29.57 o 
   1   2   8      368.67      318.07      9.19 o 
   2   2   8     2259.10     2134.74     16.75 o 
   3   2   8     1111.14      900.96     21.80 o 
   4   2   8      663.59      703.60     20.20 o 
   5   2   8     1651.55     1824.44     27.55 o 
   6   2   8      622.50      654.93     25.29 o 
   7   2   8      151.34      153.07     10.94 o 
   8   2   8       83.49       89.08     10.22 o 
   9   2   8     1625.43     1615.52     38.61 o 
  10   2   8     3571.61     3623.74     86.14 o 
  11   2   8      964.35      976.36     28.20 o 
  12   2   8     1142.69     1086.63     30.67 o 
  13   2   8      646.51      557.01     28.85 o 
  14   2   8      322.03      312.33     45.24 o 
  15   2   8      216.64      199.64     27.83 o 
  16   2   8      208.24      185.71     24.41 o 
  17   2   8      184.98      163.53     35.55 o 
   1   3   8     2272.62     2137.41     32.56 o 
   2   3   8       99.43      117.41      5.83 o 
   3   3   8      472.35      479.66     19.80 o 
   4   3   8      832.10      769.37     21.31 o 
   5   3   8      690.66      700.54     12.25 o 
   6   3   8      595.84      704.01     37.57 o 
   7   3   8     1173.56     1204.37     35.96 o 
   8   3   8      340.51      337.20     15.78 o 
   9   3   8     1481.55     1405.32     36.35 o 
  10   3   8      601.54      765.55     41.49 o 
  11   3   8      275.35      306.16     15.20 o 
  12   3   8      214.59      222.98     19.08 o 
  13   3   8     1039.43     1049.91     56.95 o 
  14   3   8      609.12      629.02     44.53 o 
  15   3   8      183.82      176.43     24.69 o 
  16   3   8       63.71       58.96     12.79 o 
  17   3   8      555.45      655.87     56.29 o 
   0   4   8      300.52      350.44     32.59 o 
   1   4   8     1787.65     1785.23     24.26 o 
   2   4   8      569.71      587.70     19.99 o 
   3   4   8     2301.49     2325.53     41.46 o 
   4   4   8      278.24      273.47     23.92 o 
   5   4   8      388.93      345.62     16.76 o 
   6   4   8       60.84       64.97      9.77 o 
   7   4   8     2395.23     2317.18     62.54 o 
   8   4   8      870.77      847.40     29.75 o 
   9   4   8     2169.76     2164.73     63.96 o 
  10   4   8      610.13      643.59     27.09 o 
  11   4   8      371.83      373.20     18.01 o 
  12   4   8       16.21       17.27      6.30 o 
  13   4   8      325.30      353.62     39.28 o 
  14   4   8       87.90       41.41     21.70 o 
  15   4   8      638.48      752.38     41.37 o 
  16   4   8      241.05      217.27     26.89 o 
   1   5   8       64.79       75.08     11.11 o 
   2   5   8      605.12      609.44     22.01 o 
   3   5   8     4017.30     4011.57    106.66 o 
   4   5   8      581.15      596.33     24.70 o 
   5   5   8      105.64      128.57     20.09 o 
   6   5   8     1576.29     1606.65     50.66 o 
   7   5   8      968.73      988.82     38.91 o 
   8   5   8      482.76      408.69     24.84 o 
   9   5   8      466.25      435.43     34.74 o 
  10   5   8     1196.77     1236.68     38.70 o 
  11   5   8       71.12       56.48     12.10 o 
  12   5   8      365.32      394.20     23.85 o 
  13   5   8      779.13      793.12     57.77 o 
  14   5   8      720.36      746.86     48.65 o 
  15   5   8       85.84       47.78     18.45 o 
   0   6   8      242.95      229.44     18.01 o 
   1   6   8      106.67      112.02     13.65 o 
   2   6   8     1191.54     1172.20     31.47 o 
   3   6   8     1310.67     1223.15     32.05 o 
   4   6   8     1895.35     1964.34     75.36 o 
   5   6   8     1296.68     1368.27     47.90 o 
   6   6   8     1048.80     1170.34     62.43 o 
   7   6   8       17.34       10.81      7.62 o 
   8   6   8      179.32      164.53     23.92 o 
   9   6   8      576.70      547.38     32.99 o 
  10   6   8      288.74      266.48     24.40 o 
  11   6   8       79.79       75.96     15.72 o 
  12   6   8      143.87      136.32     16.84 o 
  13   6   8      423.67      482.39     39.56 o 
  14   6   8       63.83       62.36     12.65 o 
   1   7   8      708.53      801.01     53.52 o 
   2   7   8      388.45      391.19     31.78 o 
   3   7   8     1662.47     1701.01     54.04 o 
   4   7   8       96.22       82.76     17.20 o 
   5   7   8      230.15      284.29     37.45 o 
   6   7   8      635.64      662.36     25.40 o 
   7   7   8     1784.43     1828.48    103.26 o 
   8   7   8      123.75      111.52     25.88 o 
   9   7   8       30.76       21.64      9.71 o 
  10   7   8        7.34       10.83      7.65 o 
  11   7   8       67.18       57.65     10.04 o 
  12   7   8      244.40      260.07     35.50 o 
  13   7   8       13.67       14.55     12.89 o 
   0   8   8     1155.19     1114.34     82.41 o 
   1   8   8      259.97      285.42     20.21 o 
   2   8   8      158.47      170.61     22.38 o 
   3   8   8      723.53      697.03     32.95 o 
   4   8   8      479.17      483.68     26.53 o 
   5   8   8       93.94       83.83     15.33 o 
   6   8   8      186.26      183.58     26.66 o 
   7   8   8      219.31      189.43     30.57 o 
   8   8   8       70.77       86.07     16.01 o 
   9   8   8       71.57       60.12     13.78 o 
  10   8   8      839.82      902.90    103.30 o 
  11   8   8        6.72       17.02      7.36 o 
   1   9   8       16.02       15.29      5.43 o 
   2   9   8      292.61      257.90     36.15 o 
   3   9   8      465.54      430.89     34.73 o 
   4   9   8      176.51      165.94     27.35 o 
   5   9   8       28.71       55.54     12.39 o 
   6   9   8       92.61       89.08     21.14 o 
   7   9   8      116.42       80.60     17.47 o 
   8   9   8        3.48        1.39      8.64 o 
   9   9   8      307.35      254.74     34.30 o 
   0  10   8      537.69      659.07     54.18 o 
   1  10   8       34.59       32.14      8.28 o 
   2  10   8       62.52       57.35     12.02 o 
   3  10   8       76.91       49.95     15.80 o 
   4  10   8        4.70       13.07     10.66 o 
   5  10   8      125.97       96.19     33.50 o 
   6  10   8      320.36      302.31     62.49 o 
   2   0   9     1165.44     1501.97     46.77 o 
   4   0   9      316.13      351.23     52.13 o 
   6   0   9      728.15      674.94     33.02 o 
   8   0   9     1469.10     2016.20    150.77 o 
  10   0   9      841.62      842.65     81.45 o 
  12   0   9     1159.11     1260.43     69.82 o 
  14   0   9      293.41      267.00     60.23 o 
  16   0   9       94.28      114.98     30.52 o 
   0   1   9     1102.19      861.49     26.10 o 
   1   1   9     2357.89     2243.73     25.39 o 
   2   1   9     5467.78     5765.30     67.97 o 
   3   1   9     1739.07     1891.20     47.08 o 
   4   1   9      250.08      272.66      9.75 o 
   5   1   9     1794.34     1797.17     26.87 o 
   6   1   9     2105.05     2036.98     23.04 o 
   7   1   9     3459.92     3290.05     58.03 o 
   8   1   9      145.19      206.55     14.56 o 
   9   1   9      159.43      134.24     14.09 o 
  10   1   9      314.46      343.01     16.25 o 
  11   1   9     1034.82      972.83     29.85 o 
  12   1   9     1317.52     1317.46     44.02 o 
  13   1   9      837.49      888.61     51.25 o 
  14   1   9      237.78      220.13     40.26 o 
  15   1   9       36.20       37.64     11.54 o 
  16   1   9       12.28       21.75     10.08 o 
  17   1   9      248.83      285.84     43.25 o 
   1   2   9     1065.59     1098.17     21.94 o 
   2   2   9      425.09      459.35     26.45 o 
   3   2   9      118.65      118.09      5.39 o 
   4   2   9      140.65      132.09      7.23 o 
   5   2   9     1187.80     1210.45     19.49 o 
   6   2   9      810.19      778.58     19.00 o 
   7   2   9        9.78       10.37      3.40 o 
   8   2   9      722.85      846.74     45.70 o 
   9   2   9       16.79       17.26     10.21 o 
  10   2   9      163.47      187.15     14.62 o 
  11   2   9      686.24      643.79     23.93 o 
  12   2   9     1414.91     1468.86     38.15 o 
  13   2   9      441.21      454.91     48.78 o 
  14   2   9      378.26      370.84     45.14 o 
  15   2   9       64.94       45.68     13.13 o 
  16   2   9       10.56        8.52     10.79 o 
  17   2   9      269.65      182.87     42.04 o 
   0   3   9    14229.60    14096.70    325.80 o 
   1   3   9     2192.12     2202.90     31.33 o 
   2   3   9      704.55      794.66     27.25 o 
   3   3   9     3089.67     3322.75     52.22 o 
   4   3   9       47.56       42.96      5.96 o 
   5   3   9      555.16      528.72     22.01 o 
   6   3   9     1772.06     1705.11     38.53 o 
   7   3   9      218.14      225.46     13.28 o 
   8   3   9       87.07       97.15     15.28 o 
   9   3   9     1577.48     1712.69     38.99 o 
  10   3   9     2958.71     3000.66     86.67 o 
  11   3   9      251.97      242.87     15.24 o 
  12   3   9      648.84      627.73     28.35 o 
  13   3   9      816.05      721.00     40.64 o 
  14   3   9      647.39      628.89     39.06 o 
  15   3   9       11.07        9.47      5.34 o 
  16   3   9      574.45      708.62     66.29 o 
  17   3   9       46.37       55.16     15.98 o 
   1   4   9     2226.05     2229.37     36.57 o 
   2   4   9      200.29      210.72     13.44 o 
   3   4   9       95.62      119.88     13.93 o 
   4   4   9      665.18      631.86     21.63 o 
   5   4   9     2212.69     2138.79     53.53 o 
   6   4   9      550.33      514.50     18.93 o 
   7   4   9     3426.67     3559.27     95.13 o 
   8   4   9      655.87      632.71     23.28 o 
   9   4   9      660.42      717.29     30.07 o 
  10   4   9      816.80      814.00     32.60 o 
  11   4   9      172.31      171.31     12.61 o 
  12   4   9       84.78       65.45     14.73 o 
  13   4   9      246.48      239.29     33.16 o 
  14   4   9      407.10      453.58     31.01 o 
  15   4   9      367.22      371.80     32.94 o 
  16   4   9        1.30       14.69      9.38 o 
   0   5   9     7708.04     7530.48    276.62 o 
   1   5   9      138.09      145.56     16.48 o 
   2   5   9     1528.64     1546.39     33.45 o 
   3   5   9     2489.43     2607.87     88.08 o 
   4   5   9     1259.83     1271.92     39.34 o 
   5   5   9     1391.87     1342.97     45.28 o 
   6   5   9     2678.17     2503.86     62.28 o 
   7   5   9     4419.84     4472.00    142.72 o 
   8   5   9      269.68      263.54     16.38 o 
   9   5   9      974.19     1019.30     32.11 o 
  10   5   9     1366.71     1420.19     35.51 o 
  11   5   9      441.32      409.95     28.37 o 
  12   5   9      189.29      160.47     27.01 o 
  13   5   9       28.60       23.15     12.42 o 
  14   5   9      148.43      154.74     24.12 o 
  15   5   9        4.44        7.80      6.98 o 
   1   6   9      526.64      498.13     19.37 o 
   2   6   9      457.43      525.22     37.69 o 
   3   6   9      571.89      593.97     22.72 o 
   4   6   9     1505.59     1613.96     54.63 o 
   5   6   9      230.71      236.05     30.17 o 
   6   6   9     1966.13     1996.75     63.65 o 
   7   6   9     1315.21     1303.38     49.66 o 
   8   6   9      640.43      691.56     40.68 o 
   9   6   9     1097.21     1197.13     56.30 o 
  10   6   9      135.66      143.05     14.93 o 
  11   6   9     1218.68     1260.02     73.65 o 
  12   6   9       15.81       17.61      4.78 o 
  13   6   9       46.89       30.26     13.69 o 
  14   6   9        3.88       11.13      8.60 o 
   0   7   9      226.59      210.46     17.07 o 
   1   7   9      382.05      407.73     20.59 o 
   2   7   9     1258.35     1496.24     60.43 o 
   3   7   9     1034.76     1148.79     80.16 o 
   4   7   9      386.48      366.90     27.15 o 
   5   7   9       28.92       31.18      7.71 o 
   6   7   9       80.19       77.83     16.52 o 
   7   7   9      806.48      851.59     54.89 o 
   8   7   9       59.14       33.71     12.98 o 
   9   7   9      137.61      109.84     15.64 o 
  10   7   9       16.93       23.10      6.54 o 
  11   7   9       49.89       57.60     12.19 o 
  12   7   9        2.81        7.42      7.65 o 
  13   7   9     1168.71     1287.24    126.53 o 
   1   8   9      948.40      981.76     43.40 o 
   2   8   9      127.51      128.31     18.79 o 
   3   8   9      107.92      131.54     17.76 o 
   4   8   9     1781.66     1895.59     80.71 o 
   5   8   9        0.91       -0.92      8.40 o 
   6   8   9       58.22       72.16     12.98 o 
   7   8   9       87.54       60.11     17.05 o 
   8   8   9       36.18       37.55     16.91 o 
   9   8   9      288.29      279.01     21.26 o 
  10   8   9      221.51      203.41     19.04 o 
  11   8   9       78.39       57.32     12.64 o 
   0   9   9      513.32      563.48     47.13 o 
   1   9   9      131.81      138.09     22.41 o 
   2   9   9      247.23      224.50     29.19 o 
   3   9   9      792.87      860.50     37.51 o 
   4   9   9       35.01       44.29      7.88 o 
   5   9   9       97.85       88.52     14.88 o 
   6   9   9       94.49       97.18     21.15 o 
   7   9   9       41.16       42.00     18.78 o 
   8   9   9       27.76       30.14     14.23 o 
   9   9   9      780.62      796.58     84.48 o 
   1  10   9       27.52       42.19     10.27 o 
   2  10   9       83.16       67.86     13.52 o 
   3  10   9       41.41       41.15     11.04 o 
   4  10   9      273.76      273.21     40.39 o 
   5  10   9       34.36       19.97     13.48 o 
   0   0  10      298.32      323.09     22.10 o 
   2   0  10     3219.89     2740.86     28.32 o 
   4   0  10      615.58      544.26     26.24 o 
   6   0  10     4011.87     3927.17     79.34 o 
   8   0  10     7480.51     7190.33    257.88 o 
  10   0  10     1475.53     1366.89     79.93 o 
  12   0  10     1132.94     1270.62     73.44 o 
  14   0  10      488.24      420.64     58.55 o 
  16   0  10     1074.56     1056.16    112.88 o 
   1   1  10     1548.05     1584.39     30.20 o 
   2   1  10      466.86      428.46      9.70 o 
   3   1  10       24.72       23.32      2.41 o 
   4   1  10      560.85      545.09     16.82 o 
   5   1  10     5160.55     5681.40     77.32 o 
   6   1  10      447.23      487.14     18.27 o 
   7   1  10      229.59      221.27     10.86 o 
   8   1  10       15.19       24.71      4.36 o 
   9   1  10      239.52      217.79     13.65 o 
  10   1  10       10.89       11.39      4.85 o 
  11   1  10      841.87      799.46     34.21 o 
  12   1  10      160.15      188.24     26.58 o 
  13   1  10        8.56       25.43      9.83 o 
  14   1  10      530.19      553.33     51.38 o 
  15   1  10        9.76       13.14      9.11 o 
  16   1  10      129.84       94.15     21.72 o 
  17   1  10      183.18      166.00     35.91 o 
   0   2  10     1202.29     1151.41     23.94 o 
   1   2  10     3532.88     3661.23     70.40 o 
   2   2  10     4779.90     4776.76     73.28 o 
   3   2  10     1173.25     1074.25     16.23 o 
   4   2  10      149.36      155.75      6.60 o 
   5   2  10     1928.07     2104.47     26.47 o 
   6   2  10     4148.24     4566.56     63.06 o 
   7   2  10      118.79      117.46     13.39 o 
   8   2  10     3411.15     3586.74     75.59 o 
   9   2  10     3217.09     3214.37     70.06 o 
  10   2  10      136.60      160.13     13.54 o 
  11   2  10      687.41      702.40     25.13 o 
  12   2  10     1208.95     1334.94     25.67 o 
  13   2  10      265.64      214.21     28.67 o 
  14   2  10        6.67       15.59      9.97 o 
  15   2  10        7.41       19.01      5.64 o 
  16   2  10      355.66      387.94     45.43 o 
  17   2  10       76.21      100.42     19.61 o 
   1   3  10      396.64      416.45     15.70 o 
   2   3  10     4160.00     4170.83     57.71 o 
   3   3  10       81.05       77.18      5.82 o 
   4   3  10     1044.01      955.43     17.54 o 
   5   3  10      256.14      296.24     12.21 o 
   6   3  10      479.65      464.09     17.58 o 
   7   3  10      272.76      288.99     14.30 o 
   8   3  10      289.08      304.48     13.36 o 
   9   3  10      631.46      670.00     20.39 o 
  10   3  10     2520.38     2480.33     70.22 o 
  11   3  10       11.60       13.18      4.95 o 
  12   3  10      261.37      259.42     16.49 o 
  13   3  10       20.53       29.61      8.40 o 
  14   3  10      406.70      399.47     38.50 o 
  15   3  10       26.35       23.64      7.21 o 
  16   3  10      161.12      184.48     29.24 o 
   0   4  10     1057.94     1152.97     27.07 o 
   1   4  10     1243.63     1253.99     20.85 o 
   2   4  10      395.28      365.46     10.40 o 
   3   4  10      857.11      794.71     25.06 o 
   4   4  10     1177.90     1173.07     33.52 o 
   5   4  10     1562.51     1680.44     54.92 o 
   6   4  10     1146.99     1229.94     31.36 o 
   7   4  10      649.17      680.98     30.00 o 
   8   4  10       33.78       40.68      7.36 o 
   9   4  10      169.10      153.64     14.40 o 
  10   4  10       17.77       20.86      8.90 o 
  11   4  10      258.89      271.24     13.53 o 
  12   4  10       81.52       82.12      9.90 o 
  13   4  10     1758.94     1921.69    118.30 o 
  14   4  10      128.32      145.26     18.62 o 
  15   4  10       39.92       35.94     11.47 o 
  16   4  10       69.01       58.76     12.25 o 
   1   5  10      213.18      203.06      8.46 o 
   2   5  10      410.86      392.83     15.93 o 
   3   5  10     2111.12     2183.67     59.23 o 
   4   5  10      996.04     1019.71     35.72 o 
   5   5  10      136.60      144.29     18.83 o 
   6   5  10     1548.66     1495.92     46.33 o 
   7   5  10      925.44      759.10     51.55 o 
   8   5  10      211.65      240.61     16.31 o 
   9   5  10     1043.75     1095.64     31.79 o 
  10   5  10       41.14       67.61     11.99 o 
  11   5  10     2357.06     2464.19     99.10 o 
  12   5  10      173.97      187.20     17.64 o 
  13   5  10      132.05      113.12     19.45 o 
  14   5  10      326.14      324.47     32.73 o 
  15   5  10      233.21      217.74     33.00 o 
   0   6  10      273.95      292.04     24.62 o 
   1   6  10     1170.61     1125.37     33.85 o 
   2   6  10      372.48      360.53     12.82 o 
   3   6  10     1661.02     1610.22     55.45 o 
   4   6  10      280.68      330.74     24.08 o 
   5   6  10      199.78      228.97     19.69 o 
   6   6  10      808.76      860.80     27.80 o 
   7   6  10     2840.05     3038.45     98.58 o 
   8   6  10      457.94      394.00     19.74 o 
   9   6  10      487.45      475.07     22.64 o 
  10   6  10      876.73      856.23     37.51 o 
  11   6  10      714.26      785.92     64.46 o 
  12   6  10      378.46      429.38     28.86 o 
  13   6  10      194.37      201.35     38.09 o 
  14   6  10       22.06       17.95      9.03 o 
   1   7  10      481.99      449.82     57.43 o 
   2   7  10     1398.27     1426.71     47.28 o 
   3   7  10       65.45       74.05     15.77 o 
   4   7  10       52.61       74.47     14.08 o 
   5   7  10        1.78       10.09     10.33 o 
   6   7  10      713.92      713.38     31.55 o 
   7   7  10      186.38      203.65     31.10 o 
   8   7  10      809.18      810.00     46.16 o 
   9   7  10      155.80      150.94     13.35 o 
  10   7  10       51.78       46.67      8.00 o 
  11   7  10      232.84      260.47     27.56 o 
  12   7  10      365.83      448.82     31.44 o 
  13   7  10        3.20       11.99     12.25 o 
   0   8  10      562.32      625.60     44.84 o 
   1   8  10      227.60      250.19     20.62 o 
   2   8  10       23.67       23.73     11.74 o 
   3   8  10      236.32      230.54     29.92 o 
   4   8  10      929.95      970.95     50.36 o 
   5   8  10      655.45      643.76     36.52 o 
   6   8  10      624.42      695.21     49.83 o 
   7   8  10      157.66      134.67     30.17 o 
   8   8  10      397.89      421.45     33.50 o 
   9   8  10      185.08      151.53     23.47 o 
  10   8  10      792.37      865.19     42.80 o 
  11   8  10       94.52       84.22     17.40 o 
   1   9  10      167.90      178.43     21.01 o 
   2   9  10       12.50       22.40      7.19 o 
   3   9  10       46.03       45.79     11.07 o 
   4   9  10       84.26       73.74     15.75 o 
   5   9  10       23.26       15.68      6.94 o 
   6   9  10       40.77       50.10     12.28 o 
   7   9  10        3.83        7.19     14.68 o 
   8   9  10      251.71      236.64     29.87 o 
   0  10  10     2747.35     3126.50    294.19 o 
   1  10  10       66.13       67.00     12.78 o 
   2  10  10       17.02        9.60      8.06 o 
   3  10  10      111.39       97.13     21.14 o 
   4  10  10       20.83       33.29     11.81 o 
   2   0  11     4035.25     4176.83    260.96 o 
   4   0  11      760.78      824.57     34.16 o 
   6   0  11     6245.81     6277.10    155.38 o 
   8   0  11     4214.96     4258.29    219.93 o 
  10   0  11      821.74      816.12     48.69 o 
  12   0  11     1859.55     1884.23    109.16 o 
  14   0  11      459.84      572.31     59.87 o 
  16   0  11      511.37      600.53     87.70 o 
   0   1  11     8038.53     8483.69    162.31 o 
   1   1  11     6806.49     6425.62     94.75 o 
   2   1  11      605.03      636.39     17.27 o 
   3   1  11      777.85      873.77     16.83 o 
   4   1  11      944.62      958.40     15.77 o 
   5   1  11    18455.89    18322.52    205.52 o 
   6   1  11      181.23      163.75     11.82 o 
   7   1  11      115.94      133.78     14.13 o 
   8   1  11        3.75       12.03      4.11 o 
   9   1  11      904.88      919.99     30.95 o 
  10   1  11      419.27      440.82     14.56 o 
  11   1  11      952.34      965.46     27.70 o 
  12   1  11      110.44      130.32     18.43 o 
  13   1  11     1247.18     1233.32     75.81 o 
  14   1  11      886.12      932.10     93.68 o 
  15   1  11      753.00      800.94     62.39 o 
  16   1  11      216.99      192.92     37.70 o 
  17   1  11       50.50       52.34     15.83 o 
   1   2  11      757.23      770.17     22.87 o 
   2   2  11      102.42      125.23      8.24 o 
   3   2  11     1148.08     1226.27     28.76 o 
   4   2  11      404.39      396.30     13.29 o 
   5   2  11      126.73      127.92      8.81 o 
   6   2  11     1801.16     1757.76     36.25 o 
   7   2  11      166.06      214.91     15.39 o 
   8   2  11      128.32      159.05     15.95 o 
   9   2  11     3177.95     3431.89     91.22 o 
  10   2  11       73.85       75.97      8.06 o 
  11   2  11      466.39      448.27     24.31 o 
  12   2  11       15.39       13.01      3.01 o 
  13   2  11       31.44       29.02     12.58 o 
  14   2  11       32.76       40.40      9.46 o 
  15   2  11       39.37       26.12      8.18 o 
  16   2  11      149.90       90.58     29.23 o 
  17   2  11       53.65       51.86      9.96 o 
   0   3  11      821.66      788.49     13.38 o 
   1   3  11       63.53       88.05      7.04 o 
   2   3  11      355.36      388.09     13.72 o 
   3   3  11      337.86      300.28     11.86 o 
   4   3  11      695.16      627.36     21.18 o 
   5   3  11      465.34      520.43     16.73 o 
   6   3  11      589.74      599.50     19.70 o 
   7   3  11      349.61      362.06     14.55 o 
   8   3  11     1876.77     1914.75     44.98 o 
   9   3  11      286.89      286.09     15.11 o 
  10   3  11      160.38      176.13     21.58 o 
  11   3  11      120.60      148.56     11.48 o 
  12   3  11      577.54      561.80     23.01 o 
  13   3  11      143.08      124.10     23.61 o 
  14   3  11      703.75      758.98     35.47 o 
  15   3  11      191.01      160.52     24.08 o 
  16   3  11       61.62       53.97     13.27 o 
   1   4  11      303.98      366.84     10.96 o 
   2   4  11       99.53      108.13      9.80 o 
   3   4  11      482.83      562.82     27.06 o 
   4   4  11      304.37      289.31     13.56 o 
   5   4  11      139.23      137.10     15.79 o 
   6   4  11      662.03      635.95     18.61 o 
   7   4  11       85.67       87.99      9.86 o 
   8   4  11     1636.33     1714.51     43.96 o 
   9   4  11      461.84      478.26     21.46 o 
  10   4  11      153.62      130.60     13.15 o 
  11   4  11      427.18      426.24     18.61 o 
  12   4  11       55.25       59.31      6.83 o 
  13   4  11      239.29      232.52     33.66 o 
  14   4  11      182.84      178.75     23.62 o 
  15   4  11        0.43       15.20     11.02 o 
   0   5  11      197.13      205.41     17.48 o 
   1   5  11      102.14      105.30      9.04 o 
   2   5  11     2952.66     2833.61     50.50 o 
   3   5  11     1428.93     1562.80     36.21 o 
   4   5  11      223.20      216.90     12.60 o 
   5   5  11      182.72      173.11     15.33 o 
   6   5  11      232.50      246.42     14.34 o 
   7   5  11      406.94      404.52     42.83 o 
   8   5  11       14.22       32.48      7.84 o 
   9   5  11      472.46      468.08     24.97 o 
  10   5  11      115.64      125.64     13.46 o 
  11   5  11        7.72        9.52      3.33 o 
  12   5  11      702.51      780.49     38.94 o 
  13   5  11      148.66      150.36     20.10 o 
  14   5  11      296.69      272.04     45.86 o 
  15   5  11        5.00        9.62      7.00 o 
   1   6  11      956.19      868.64     27.19 o 
   2   6  11       48.47       44.86      7.88 o 
   3   6  11      156.21      202.96     27.58 o 
   4   6  11      103.35       97.74     11.42 o 
   5   6  11      111.07      137.63     17.73 o 
   6   6  11      124.00      107.88     18.48 o 
   7   6  11     2119.47     2180.22     44.04 o 
   8   6  11     1148.71     1232.03     55.86 o 
   9   6  11      417.01      414.63     30.57 o 
  10   6  11       80.88       84.45      9.66 o 
  11   6  11      139.33      109.61     13.37 o 
  12   6  11       75.09       57.63      9.23 o 
  13   6  11      121.71       87.44     15.68 o 
  14   6  11       68.24       66.88     13.32 o 
   0   7  11      298.05      296.39     29.82 o 
   1   7  11     1747.04     1844.13     48.75 o 
   2   7  11     6752.88     7174.90    195.48 o 
   3   7  11      688.52      724.37     23.42 o 
   4   7  11      116.22      106.58     16.23 o 
   5   7  11       30.63       24.11      8.07 o 
   6   7  11      526.89      502.85     28.84 o 
   7   7  11      716.91      787.69     49.71 o 
   8   7  11      538.28      546.60     39.21 o 
   9   7  11      121.56      121.99     12.13 o 
  10   7  11       60.23       69.64     12.03 o 
  11   7  11      587.40      622.95     40.08 o 
  12   7  11     1354.34     1499.82    110.71 o 
   1   8  11       59.70       64.40     10.46 o 
   2   8  11       65.61       49.93     11.08 o 
   3   8  11      229.75      237.64     24.40 o 
   4   8  11       84.51       68.12     12.79 o 
   5   8  11      380.01      336.17     50.50 o 
   6   8  11      217.28      172.68     28.78 o 
   7   8  11      132.53      132.32     17.66 o 
   8   8  11      108.90       92.08     16.69 o 
   9   8  11      156.22      113.47     25.12 o 
  10   8  11      346.02      315.07     33.21 o 
   0   9  11      253.11      357.75     48.36 o 
   1   9  11      421.16      456.61     27.25 o 
   2   9  11      397.36      369.14     23.91 o 
   3   9  11      417.09      430.57     25.68 o 
   4   9  11       32.51       34.59      8.07 o 
   5   9  11      688.42      764.69     57.22 o 
   6   9  11        2.96       13.91      9.76 o 
   7   9  11      141.39       94.66     20.91 o 
   8   9  11       73.94       54.54     11.76 o 
   1  10  11        2.99       10.56      7.47 o 
   2  10  11      112.29       64.20     13.28 o 
   3  10  11      134.20      132.62     23.80 o 
   0   0  12     1770.15     1938.61     62.75 o 
   2   0  12    11490.87    10349.29    333.33 o 
   4   0  12     2624.03     2560.10     30.61 o 
   6   0  12     2902.85     3129.11     72.40 o 
   8   0  12     7288.31     7530.34    230.19 o 
  10   0  12       99.82       94.07     30.31 o 
  12   0  12     2493.25     2810.80     86.02 o 
  14   0  12      406.81      418.63     81.64 o 
  16   0  12      237.39      277.73     58.47 o 
   1   1  12     7344.41     7568.46    149.66 o 
   2   1  12      914.79      942.89     14.17 o 
   3   1  12     1260.75     1203.91     16.58 o 
   4   1  12     1607.48     1701.01     31.85 o 
   5   1  12      418.81      696.89    121.45 o 
   6   1  12      395.09      435.43     17.56 o 
   7   1  12     1117.53     1185.10     30.47 o 
   8   1  12       40.13       49.51      4.59 o 
   9   1  12      186.18      170.31     13.69 o 
  10   1  12       24.76       18.67      4.22 o 
  11   1  12      621.87      695.70     30.07 o 
  12   1  12     2111.57     2278.14     91.10 o 
  13   1  12       29.69       17.37     12.81 o 
  14   1  12      417.48      444.32     51.85 o 
  15   1  12       49.77       28.18     10.38 o 
  16   1  12       65.17       43.84     11.14 o 
   0   2  12      203.55      196.31     11.73 o 
   1   2  12      564.83      574.59     30.81 o 
   2   2  12     1185.22     1105.35     13.62 o 
   3   2  12       58.88       63.29      5.73 o 
   4   2  12      247.53      235.32      8.86 o 
   5   2  12     4963.25     5191.79     88.44 o 
   6   2  12      865.69      887.00     21.94 o 
   7   2  12     1544.40     1639.42     33.74 o 
   8   2  12     1725.11     1804.42     43.92 o 
   9   2  12      287.51      280.87     14.13 o 
  10   2  12      351.21      350.59     20.24 o 
  11   2  12      643.11      714.63     35.20 o 
  12   2  12     2349.39     2569.29     82.38 o 
  13   2  12       94.47       50.27     26.03 o 
  14   2  12      194.38      177.19     26.01 o 
  15   2  12      124.28      145.83     23.75 o 
  16   2  12        9.15       17.24     11.54 o 
   1   3  12      491.98      521.51     17.78 o 
   2   3  12     1619.27     1715.26     28.90 o 
   3   3  12       85.16       84.57      8.46 o 
   4   3  12      174.88      171.57     12.48 o 
   5   3  12       69.19       74.33      9.34 o 
   6   3  12     1241.61     1343.92     32.17 o 
   7   3  12      466.25      464.40     15.03 o 
   8   3  12      150.50      151.52     14.66 o 
   9   3  12      166.94      161.88     17.00 o 
  10   3  12     2184.19     2333.17     58.62 o 
  11   3  12       87.30      110.30     11.63 o 
  12   3  12      661.92      676.79     27.21 o 
  13   3  12       69.85       43.27     14.24 o 
  14   3  12      597.09      643.12     39.36 o 
  15   3  12      239.27      214.30     33.83 o 
  16   3  12      194.85      161.75     32.35 o 
   0   4  12     1659.09     1840.71     48.40 o 
   1   4  12       17.23       16.75      2.79 o 
   2   4  12       70.26       67.04      6.42 o 
   3   4  12      358.33      342.10     12.16 o 
   4   4  12      230.79      219.45      8.99 o 
   5   4  12     5254.34     5539.79    110.51 o 
   6   4  12      363.97      400.95     18.09 o 
   7   4  12      219.37      241.56     15.44 o 
   8   4  12     1296.53     1230.70     32.53 o 
   9   4  12      381.61      366.26     17.65 o 
  10   4  12       83.42       86.42     11.28 o 
  11   4  12      660.08      697.78     28.05 o 
  12   4  12       25.19       28.22      5.46 o 
  13   4  12      222.86      227.58     25.65 o 
  14   4  12       24.05       27.26     11.60 o 
  15   4  12       35.59       40.04     12.58 o 
   1   5  12      262.54      278.75      8.17 o 
   2   5  12      199.66      207.61      6.87 o 
   3   5  12      134.47      140.80     12.64 o 
   4   5  12      978.50      923.33     25.91 o 
   5   5  12      858.24      938.63     34.69 o 
   6   5  12      190.51      222.28     14.42 o 
   7   5  12      153.44      143.11     14.43 o 
   8   5  12      823.40      859.85     21.43 o 
   9   5  12      219.40      217.22     10.74 o 
  10   5  12      548.08      565.33     29.18 o 
  11   5  12     1205.47     1269.76     52.81 o 
  12   5  12      382.79      387.03     20.06 o 
  13   5  12        1.35        5.11      8.13 o 
  14   5  12       59.07       58.50     13.43 o 
   0   6  12      203.97      175.44     22.15 o 
   1   6  12     1420.18     1465.93     32.30 o 
   2   6  12      328.49      337.99     10.94 o 
   3   6  12      112.75       97.95     10.98 o 
   4   6  12       68.20       62.73      9.61 o 
   5   6  12      451.54      477.04     19.99 o 
   6   6  12      341.10      379.42     16.63 o 
   7   6  12      345.94      394.58     24.50 o 
   8   6  12     1271.63     1285.96     54.10 o 
   9   6  12     1260.79     1298.19     56.80 o 
  10   6  12      206.98      200.99     13.44 o 
  11   6  12      800.20      877.29     31.72 o 
  12   6  12      202.35      208.60     24.65 o 
  13   6  12       83.64       71.49     14.28 o 
   1   7  12       89.70       69.39     14.17 o 
   2   7  12     1192.52     1174.45     39.14 o 
   3   7  12      942.45      921.70     41.55 o 
   4   7  12     1367.24     1411.03     56.65 o 
   5   7  12      175.37      188.81     22.03 o 
   6   7  12      666.98      685.79     27.34 o 
   7   7  12      213.63      215.50     26.24 o 
   8   7  12      554.67      569.84     35.96 o 
   9   7  12      108.32      138.06     14.79 o 
  10   7  12       18.30       21.07      6.17 o 
  11   7  12        5.03       10.79      4.70 o 
  12   7  12       86.43       83.36     17.10 o 
   0   8  12      279.27      310.26     37.23 o 
   1   8  12      337.88      360.51     26.14 o 
   2   8  12      338.13      363.88     31.22 o 
   3   8  12      188.24      177.18     22.81 o 
   4   8  12      553.06      550.23     43.20 o 
   5   8  12     2012.82     1906.63     90.98 o 
   6   8  12      308.33      330.91     15.64 o 
   7   8  12       42.59       29.16      8.08 o 
   8   8  12      592.66      612.04     46.19 o 
   9   8  12      207.41      216.88     21.24 o 
  10   8  12      272.71      310.25     29.45 o 
   1   9  12      405.91      427.07     24.87 o 
   2   9  12      332.55      318.85     21.02 o 
   3   9  12      151.51      151.23     19.35 o 
   4   9  12      149.85      104.61     17.80 o 
   5   9  12        7.88        4.10      7.30 o 
   6   9  12      128.99      119.55     21.30 o 
   7   9  12       29.55       28.71      8.06 o 
   0  10  12      120.89      137.22     36.37 o 
   1  10  12      171.00      144.78     25.94 o 
   2   0  13     5909.31     6140.08    105.65 o 
   4   0  13     8425.58     8504.60    140.28 o 
   6   0  13     1793.32     1722.91     37.53 o 
   8   0  13      311.47      248.58     18.94 o 
  10   0  13     2002.63     1992.42     87.06 o 
  12   0  13      470.27      411.84     73.66 o 
  14   0  13      238.52      339.52     52.56 o 
  16   0  13      253.45      256.41     60.43 o 
   0   1  13     3107.75     3103.58     53.88 o 
   1   1  13     2593.90     2600.94     25.54 o 
   2   1  13      135.10      133.67      9.23 o 
   3   1  13      531.32      515.48     16.06 o 
   4   1  13      827.35      862.84     22.36 o 
   5   1  13     1216.11     1162.86     25.10 o 
   6   1  13     1210.18     1139.13     22.16 o 
   7   1  13     5382.39     5598.39    126.92 o 
   8   1  13      420.24      418.17     18.92 o 
   9   1  13       18.27       28.22      7.36 o 
  10   1  13        2.76        4.34      2.87 o 
  11   1  13      111.74       91.68     11.98 o 
  12   1  13      832.24      849.10     47.60 o 
  13   1  13      533.35      558.33     58.57 o 
  14   1  13       18.32       24.22      9.20 o 
  15   1  13       64.27       27.03     11.64 o 
  16   1  13        2.61       25.45     12.12 o 
   1   2  13     2575.91     2541.20     24.82 o 
   2   2  13     1477.52     1648.42     36.31 o 
   3   2  13     2007.13     2059.81     33.61 o 
   4   2  13     2174.71     2098.57     33.71 o 
   5   2  13       62.88       75.35      6.87 o 
   6   2  13      767.28      705.17     20.89 o 
   7   2  13      345.75      378.65     21.11 o 
   8   2  13      687.32      776.04     24.22 o 
   9   2  13     1641.02     1716.11     43.50 o 
  10   2  13      933.08      890.79     25.99 o 
  11   2  13      928.87      909.27     21.74 o 
  12   2  13      181.99      211.69     18.23 o 
  13   2  13      706.31      680.32     41.13 o 
  14   2  13       23.45       38.17      9.06 o 
  15   2  13       12.84       16.63     11.51 o 
  16   2  13       51.30       48.85     13.91 o 
   0   3  13       14.79       13.46      3.65 o 
   1   3  13       14.42       13.27      2.43 o 
   2   3  13     1317.29     1453.50     33.05 o 
   3   3  13       90.81       94.21      8.76 o 
   4   3  13      508.24      503.13     14.97 o 
   5   3  13      412.97      413.25     13.04 o 
   6   3  13     1541.43     1574.51     32.97 o 
   7   3  13       70.73       64.76      7.21 o 
   8   3  13      226.92      274.92     15.46 o 
   9   3  13      374.07      413.17     32.58 o 
  10   3  13      231.93      226.04     11.62 o 
  11   3  13       11.28        9.15      3.80 o 
  12   3  13      109.64       97.40     10.06 o 
  13   3  13     2044.46     2126.66    112.36 o 
  14   3  13      459.58      493.73     33.88 o 
  15   3  13      306.62      329.77     38.24 o 
   1   4  13       99.37       89.00      9.12 o 
   2   4  13      163.92      175.19     10.83 o 
   3   4  13      201.34      205.94      6.20 o 
   4   4  13      373.80      376.90     14.51 o 
   5   4  13      736.95      785.08     21.83 o 
   6   4  13      599.91      655.29     17.81 o 
   7   4  13     1010.75      983.34     30.10 o 
   8   4  13      712.32      768.46     25.82 o 
   9   4  13      628.45      671.83     34.51 o 
  10   4  13       66.39       50.82     11.03 o 
  11   4  13      502.98      530.82     26.87 o 
  12   4  13       82.04       85.27     12.19 o 
  13   4  13       24.79       31.01     10.12 o 
  14   4  13       52.80       50.46     12.20 o 
  15   4  13       10.36       16.20      9.50 o 
   0   5  13     3253.92     3189.37    100.53 o 
   1   5  13      287.89      301.92      9.30 o 
   2   5  13      287.51      291.19      9.90 o 
   3   5  13      869.38      948.64     35.70 o 
   4   5  13      481.20      473.94     16.79 o 
   5   5  13      136.90      146.78     14.80 o 
   6   5  13       69.42       72.72     10.60 o 
   7   5  13      538.82      517.46     22.86 o 
   8   5  13      243.46      239.20     20.62 o 
   9   5  13      189.21      207.77     20.01 o 
  10   5  13     1086.44     1115.79     49.43 o 
  11   5  13      355.19      357.42     16.90 o 
  12   5  13      169.09      170.03     13.46 o 
  13   5  13      100.48       90.00     12.53 o 
  14   5  13      386.35      439.33     42.79 o 
   1   6  13     1296.77     1270.15     30.17 o 
   2   6  13       19.57       16.95      3.83 o 
   3   6  13       34.70       26.48      5.05 o 
   4   6  13       86.86       84.71     10.27 o 
   5   6  13     1146.32     1178.98     24.51 o 
   6   6  13      117.80      105.61     11.96 o 
   7   6  13      304.03      319.31     16.49 o 
   8   6  13      122.48      150.40     14.47 o 
   9   6  13      736.53      808.80     38.81 o 
  10   6  13      101.08       95.68     10.67 o 
  11   6  13      726.15      730.18     32.87 o 
  12   6  13       11.99        8.30      5.70 o 
  13   6  13      784.12      821.98     70.42 o 
   0   7  13     1577.90     1560.35     74.27 o 
   1   7  13     1950.31     1901.44     56.78 o 
   2   7  13      439.73      433.93     15.33 o 
   3   7  13       95.63      104.79     11.80 o 
   4   7  13     1138.36     1152.28     40.50 o 
   5   7  13      166.62      157.41     14.59 o 
   6   7  13       50.08       49.38      7.04 o 
   7   7  13       89.79       73.88     11.73 o 
   8   7  13       66.51       71.37     10.10 o 
   9   7  13      257.45      278.54     24.12 o 
  10   7  13        3.97       18.87      4.60 o 
  11   7  13      123.51      100.48     15.22 o 
   1   8  13      515.68      504.41     37.02 o 
   2   8  13       39.67       43.96      9.93 o 
   3   8  13       76.39       68.78     11.46 o 
   4   8  13      190.12      183.61     19.21 o 
   5   8  13      165.13      143.63     15.89 o 
   6   8  13        3.16        6.96      4.45 o 
   7   8  13      130.84      118.68     19.11 o 
   8   8  13        0.33       21.63      7.12 o 
   9   8  13       94.21       84.43     13.09 o 
   0   9  13      113.84      101.62     24.68 o 
   1   9  13      209.45      175.06     26.32 o 
   2   9  13      434.81      381.94     34.18 o 
   3   9  13      319.31      355.50     29.80 o 
   4   9  13       35.42       37.22      9.15 o 
   5   9  13      229.47      193.83     27.00 o 
   6   9  13       32.52       26.02      6.60 o 
   0   0  14     8994.02     9718.16    188.34 o 
   2   0  14     3318.95     3363.09     51.06 o 
   4   0  14     3336.94     3331.83     70.12 o 
   6   0  14     2553.80     2509.86    118.49 o 
   8   0  14       75.63       77.95     11.43 o 
  10   0  14      455.73      401.71     51.31 o 
  12   0  14      160.61      118.59     35.48 o 
  14   0  14      542.09      472.18     41.09 o 
  16   0  14      406.13      299.41    113.77 o 
   1   1  14     1941.64     2032.96     31.71 o 
   2   1  14      458.39      447.28     11.96 o 
   3   1  14     2499.87     2586.13     42.22 o 
   4   1  14        6.40        9.06      2.58 o 
   5   1  14       61.24      383.05     55.35 o 
   6   1  14      125.90      106.39     10.83 o 
   7   1  14      331.96      299.32     17.35 o 
   8   1  14      248.32      226.77     13.96 o 
   9   1  14      162.73      148.89     10.70 o 
  10   1  14      953.26      938.57     37.89 o 
  11   1  14      337.52      337.28     19.14 o 
  12   1  14      611.30      707.87     43.80 o 
  13   1  14       91.78       66.56     19.98 o 
  14   1  14      296.79      270.90     35.57 o 
  15   1  14       27.30       20.25      8.97 o 
  16   1  14      132.87       78.56     13.20 o 
   0   2  14      161.21      156.00     14.70 o 
   1   2  14      402.05      408.15     13.27 o 
   2   2  14      169.26      164.33     11.70 o 
   3   2  14      939.05      855.72     19.12 o 
   4   2  14     1154.20     1099.52     21.46 o 
   5   2  14        1.81       16.22      5.44 o 
   6   2  14     1804.81     1848.20     35.71 o 
   7   2  14      557.58      533.09     25.18 o 
   8   2  14       68.63       76.07      8.99 o 
   9   2  14     1055.69     1020.70     30.12 o 
  10   2  14     1705.65     1843.97     32.41 o 
  11   2  14      370.32      426.52     19.43 o 
  12   2  14       14.47       15.86      5.65 o 
  13   2  14      307.14      304.47     41.57 o 
  14   2  14      183.51      148.54     28.34 o 
  15   2  14       27.52       28.42     10.13 o 
   1   3  14      264.03      265.29     10.47 o 
   2   3  14      998.09      993.79     18.78 o 
   3   3  14       27.79       28.02      3.64 o 
   4   3  14      486.00      473.90     12.83 o 
   5   3  14      128.04      142.48      6.51 o 
   6   3  14      347.41      371.54     16.00 o 
   7   3  14      126.04      134.92     10.14 o 
   8   3  14      718.43      675.50     21.21 o 
   9   3  14      391.26      376.66     20.01 o 
  10   3  14      692.05      784.82     42.02 o 
  11   3  14      365.55      418.23     24.34 o 
  12   3  14       69.73       66.49      8.89 o 
  13   3  14       31.62       20.02      8.66 o 
  14   3  14      564.93      540.96     65.59 o 
  15   3  14       40.26       43.85     11.08 o 
   0   4  14     1172.41     1121.35     30.70 o 
   1   4  14      366.35      366.96     12.14 o 
   2   4  14      133.56      135.81      8.97 o 
   3   4  14     1161.56     1139.93     22.31 o 
   4   4  14      178.58      158.32     10.56 o 
   5   4  14      753.99      770.07     20.32 o 
   6   4  14      319.51      354.42     18.97 o 
   7   4  14     3458.66     3750.93     91.29 o 
   8   4  14      106.08      107.62     11.81 o 
   9   4  14      411.23      395.74     17.63 o 
  10   4  14      560.78      632.28     25.73 o 
  11   4  14      654.34      700.80     32.06 o 
  12   4  14      136.53      130.63     13.79 o 
  13   4  14      477.20      489.98     36.47 o 
  14   4  14       85.44       73.16     13.92 o 
   1   5  14      244.70      247.13     11.75 o 
   2   5  14      226.69      225.43     12.27 o 
   3   5  14     1199.53     1222.81     29.50 o 
   4   5  14      250.06      250.09     11.42 o 
   5   5  14      368.56      422.31     21.73 o 
   6   5  14      477.97      442.95     15.21 o 
   7   5  14        8.31       18.92      4.21 o 
   8   5  14      378.40      406.52     19.57 o 
   9   5  14      174.28      157.36     14.68 o 
  10   5  14      445.85      449.64     26.95 o 
  11   5  14      554.05      661.23     26.07 o 
  12   5  14      118.81      133.38     14.55 o 
  13   5  14      137.22      154.81     21.44 o 
   0   6  14       96.75      107.14     19.98 o 
   1   6  14      703.62      739.86     32.13 o 
   2   6  14      327.37      311.13     13.07 o 
   3   6  14       38.08       41.50      5.44 o 
   4   6  14      575.72      556.05     18.65 o 
   5   6  14      117.53      105.40     13.98 o 
   6   6  14      194.28      216.91     13.45 o 
   7   6  14      301.06      284.71     12.92 o 
   8   6  14      382.03      422.92     20.73 o 
   9   6  14       78.75       80.68     12.21 o 
  10   6  14      766.54      723.78     32.88 o 
  11   6  14      271.72      282.24     29.75 o 
  12   6  14      242.21      216.90     31.02 o 
   1   7  14      651.37      688.22     26.27 o 
   2   7  14      789.07      805.72     29.18 o 
   3   7  14      703.48      674.25     25.17 o 
   4   7  14       57.51       61.67      7.89 o 
   5   7  14       86.66       77.71      8.69 o 
   6   7  14       48.01       43.41      7.01 o 
   7   7  14       94.13       91.42     10.07 o 
   8   7  14      208.85      203.45     22.48 o 
   9   7  14      440.90      441.35     27.80 o 
  10   7  14       24.58       19.81      7.06 o 
  11   7  14      256.43      293.85     27.68 o 
   0   8  14      171.02      157.62     27.41 o 
   1   8  14       73.83       63.11      9.30 o 
   2   8  14      402.20      399.95     16.31 o 
   3   8  14       82.45       78.23      8.46 o 
   4   8  14      232.22      248.20     10.53 o 
   5   8  14      436.24      451.46     17.61 o 
   6   8  14       58.03       74.30      8.82 o 
   7   8  14      226.72      174.34     24.16 o 
   8   8  14       13.52        7.48      5.72 o 
   9   8  14       14.76       12.07      5.49 o 
   1   9  14        2.20       15.08      4.50 o 
   2   9  14      338.35      327.78     18.64 o 
   3   9  14       56.78       52.37      8.50 o 
   4   9  14      278.93      313.99     27.21 o 
   5   9  14       16.67       24.84      6.20 o 
   2   0  15     1522.27     1650.75     54.90 o 
   4   0  15       46.88       40.73      6.94 o 
   6   0  15      920.93      852.58     29.30 o 
   8   0  15      586.39      759.37     63.63 o 
  10   0  15      188.90      175.77     31.93 o 
  12   0  15      716.47      669.84     59.91 o 
  14   0  15      193.11      123.64     58.30 o 
   0   1  15     2099.58     2083.40     54.38 o 
   1   1  15     2067.96     2027.52     37.46 o 
   2   1  15       26.50       37.42      8.02 o 
   3   1  15      226.28      202.55     17.60 o 
   4   1  15      620.99      628.69     16.42 o 
   5   1  15     7011.22     6592.51    127.69 o 
   6   1  15      863.82      860.97     22.53 o 
   7   1  15      263.27      251.14     10.76 o 
   8   1  15      423.17      382.15     18.35 o 
   9   1  15      239.31      235.12     20.84 o 
  10   1  15       73.33       78.48     12.64 o 
  11   1  15      594.44      604.20     29.59 o 
  12   1  15      587.47      572.02     41.87 o 
  13   1  15       12.49       25.24      8.36 o 
  14   1  15      404.53      439.69     44.95 o 
  15   1  15        6.27        9.61     10.40 o 
   1   2  15      246.72      242.60     10.32 o 
   2   2  15      782.16      768.56     19.92 o 
   3   2  15      154.02      147.38     12.32 o 
   4   2  15      459.44      457.34     13.84 o 
   5   2  15      685.52      619.89     16.04 o 
   6   2  15      233.88      211.23      9.84 o 
   7   2  15       60.23       50.99      5.72 o 
   8   2  15      347.08      409.27     25.40 o 
   9   2  15       98.13       76.11     12.30 o 
  10   2  15       17.49       25.71      5.85 o 
  11   2  15      187.65      179.70     15.88 o 
  12   2  15        7.28       14.09      3.30 o 
  13   2  15      143.39      149.54     25.82 o 
  14   2  15      391.97      364.46     61.51 o 
  15   2  15      467.19      515.01     76.69 o 
   0   3  15     2825.83     3008.91     69.49 o 
   1   3  15      630.51      607.21     17.09 o 
   2   3  15      737.69      718.44     18.77 o 
   3   3  15      215.49      231.07      8.33 o 
   4   3  15     1372.02     1302.01     24.77 o 
   5   3  15      203.06      239.79     11.83 o 
   6   3  15      460.60      424.51     17.11 o 
   7   3  15      450.19      437.30     16.24 o 
   8   3  15     1640.32     1730.18     40.65 o 
   9   3  15      370.96      378.19     19.55 o 
  10   3  15     1134.29     1215.09     47.43 o 
  11   3  15      804.60      804.69     34.87 o 
  12   3  15      213.91      216.65     18.18 o 
  13   3  15      189.20      157.01     22.87 o 
  14   3  15      556.32      524.65     39.59 o 
  15   3  15      180.14      148.23     28.13 o 
   1   4  15      342.39      330.91      8.98 o 
   2   4  15       62.02       59.24      4.95 o 
   3   4  15      170.32      156.79     13.90 o 
   4   4  15      224.81      229.40     18.59 o 
   5   4  15       55.50       40.24      7.49 o 
   6   4  15      468.40      419.33     19.13 o 
   7   4  15      801.47      850.98     30.23 o 
   8   4  15       10.88        5.92      7.40 o 
   9   4  15      593.17      615.13     27.32 o 
  10   4  15       24.99       20.95      4.70 o 
  11   4  15       15.98       23.71      5.66 o 
  12   4  15       61.27       47.66      6.93 o 
  13   4  15      127.23      114.92     21.60 o 
  14   4  15      208.50      191.65     34.91 o 
   0   5  15     1007.58     1074.95     33.03 o 
   1   5  15      220.46      198.01     13.46 o 
   2   5  15     1842.39     1920.22     40.60 o 
   3   5  15      230.26      234.59     15.03 o 
   4   5  15      145.32      153.71     15.22 o 
   5   5  15     3182.89     3212.36     50.15 o 
   6   5  15       32.25       38.95      5.18 o 
   7   5  15      952.71      959.64     30.85 o 
   8   5  15     1125.69     1191.11     41.64 o 
   9   5  15      551.42      559.21     28.77 o 
  10   5  15      200.20      216.91     14.56 o 
  11   5  15      669.09      661.07     29.69 o 
  12   5  15      364.91      411.09     27.99 o 
  13   5  15       14.55       19.60      6.52 o 
   1   6  15      761.83      761.89     17.33 o 
   2   6  15       10.43       16.10      3.78 o 
   3   6  15       95.72      109.35      8.97 o 
   4   6  15      584.63      616.78     21.74 o 
   5   6  15       50.53       45.69      6.19 o 
   6   6  15      419.78      418.73     21.38 o 
   7   6  15     1192.95     1224.48     48.59 o 
   8   6  15       63.10       64.36     10.37 o 
   9   6  15      515.42      522.29     24.02 o 
  10   6  15       74.20       47.95      9.90 o 
  11   6  15     1617.54     1801.53     55.08 o 
  12   6  15       74.58       59.36     13.69 o 
   0   7  15      278.65      269.32     18.37 o 
   1   7  15      428.54      459.02     19.58 o 
   2   7  15      863.67     1003.63     35.81 o 
   3   7  15       63.89       54.09      9.31 o 
   4   7  15       91.62       91.65     10.31 o 
   5   7  15       44.89       47.90      6.92 o 
   6   7  15       79.64       72.09      8.04 o 
   7   7  15      243.90      231.41     21.51 o 
   8   7  15      140.91      148.96     17.45 o 
   9   7  15      220.07      237.07     23.95 o 
  10   7  15      114.64      102.98     10.37 o 
   1   8  15      231.06      279.69     24.37 o 
   2   8  15       57.48       56.76      9.10 o 
   3   8  15      492.46      483.74     19.66 o 
   4   8  15      587.35      621.04     26.17 o 
   5   8  15       39.24       23.42      5.74 o 
   6   8  15      142.09      126.57     15.03 o 
   7   8  15       97.01       74.55     11.76 o 
   8   8  15       30.16       32.10      8.45 o 
   0   9  15      382.21      393.64     28.31 o 
   1   9  15      129.14      113.81     14.06 o 
   2   9  15      103.36       83.37      8.82 o 
   3   9  15      495.89      543.02     37.74 o 
   4   9  15       51.56       44.43      8.56 o 
   0   0  16    22801.58    24489.50    770.96 o 
   2   0  16     2413.88     2276.04     67.44 o 
   4   0  16     1525.32     1469.23     40.52 o 
   6   0  16      466.97      510.61     21.69 o 
   8   0  16     7606.18     7857.55    305.52 o 
  10   0  16      268.17      267.36     46.14 o 
  12   0  16      310.76      301.11     62.72 o 
  14   0  16      364.58      345.41     90.86 o 
   1   1  16     1022.29     1157.93     22.69 o 
   2   1  16     1175.15     1161.52     22.26 o 
   3   1  16      674.69      596.77     15.83 o 
   4   1  16      486.90      493.05     13.80 o 
   5   1  16      706.30      699.02     18.23 o 
   6   1  16      177.52      185.87      9.46 o 
   7   1  16      364.65      372.68     22.15 o 
   8   1  16      236.88      229.16     15.41 o 
   9   1  16      399.60      351.16     22.14 o 
  10   1  16      249.89      264.39     20.39 o 
  11   1  16      325.87      324.22     22.32 o 
  12   1  16      149.91      141.03     18.75 o 
  13   1  16      110.27       88.26     20.46 o 
  14   1  16      141.87      118.62     21.17 o 
  15   1  16      241.97      170.53     36.32 o 
   0   2  16      429.39      411.20     22.18 o 
   1   2  16      532.10      549.76     16.65 o 
   2   2  16     2004.91     1974.34     38.15 o 
   3   2  16      318.24      324.31      9.91 o 
   4   2  16      506.56      521.46     13.38 o 
   5   2  16     3613.36     3685.02     77.50 o 
   6   2  16       62.08       50.73      4.81 o 
   7   2  16      393.63      368.23     16.74 o 
   8   2  16     3447.02     3633.70     80.00 o 
   9   2  16      933.20      921.01     19.72 o 
  10   2  16       79.69       64.04     16.60 o 
  11   2  16      372.69      442.45     28.17 o 
  12   2  16      211.52      227.58     15.31 o 
  13   2  16      348.30      269.27     46.16 o 
  14   2  16      280.70      203.69     36.98 o 
  15   2  16        7.34       14.97      9.50 o 
   1   3  16       25.63       26.94      2.83 o 
   2   3  16      222.00      234.03      8.30 o 
   3   3  16      123.37      124.05      7.68 o 
   4   3  16      599.61      535.49     11.58 o 
   5   3  16      165.85      188.92      8.89 o 
   6   3  16     1222.31     1230.64     29.42 o 
   7   3  16       24.69       33.81      6.27 o 
   8   3  16      168.65      144.08     13.60 o 
   9   3  16      104.46      104.76     10.86 o 
  10   3  16      157.63      149.70     14.18 o 
  11   3  16       54.71       54.11      8.60 o 
  12   3  16      373.69      374.31     25.78 o 
  13   3  16      600.15      571.25     43.67 o 
  14   3  16        1.84        7.49     10.19 o 
   0   4  16      387.89      431.95     15.32 o 
   1   4  16     1117.43     1127.62     28.46 o 
   2   4  16       19.19       25.31      3.65 o 
   3   4  16      731.59      764.72     20.88 o 
   4   4  16       83.46       65.63      6.37 o 
   5   4  16     1069.94     1117.42     28.65 o 
   6   4  16      672.91      712.62     25.73 o 
   7   4  16       91.71       87.56      9.49 o 
   8   4  16       34.78       34.19      6.30 o 
   9   4  16      111.67      106.13     11.37 o 
  10   4  16       12.05       12.56      5.10 o 
  11   4  16      243.56      289.23     18.03 o 
  12   4  16       32.34       38.19      6.74 o 
  13   4  16       56.18       78.94     11.30 o 
   1   5  16       49.67       48.37      6.65 o 
   2   5  16       58.76       57.83      8.43 o 
   3   5  16      742.69      791.01     14.85 o 
   4   5  16      213.73      232.33     15.07 o 
   5   5  16      464.35      485.71     18.21 o 
   6   5  16      178.94      186.25     15.43 o 
   7   5  16      183.87      155.48     16.32 o 
   8   5  16       18.17       15.24      4.38 o 
   9   5  16      332.13      358.99     13.02 o 
  10   5  16      126.04      126.87     13.03 o 
  11   5  16      560.65      573.70     32.90 o 
  12   5  16      117.06       91.08     14.82 o 
   0   6  16      349.06      329.54     22.02 o 
   1   6  16      758.52      753.57     28.78 o 
   2   6  16       91.32       84.88     11.67 o 
   3   6  16       99.51       83.52      8.19 o 
   4   6  16      109.01      107.79      9.34 o 
   5   6  16      366.60      369.43     19.53 o 
   6   6  16      198.19      198.71     20.60 o 
   7   6  16       79.45       60.06     10.83 o 
   8   6  16       49.88       42.99      5.53 o 
   9   6  16      424.57      436.24     21.54 o 
  10   6  16       29.83       34.76      7.80 o 
  11   6  16      924.20     1055.33     68.19 o 
   1   7  16      327.48      405.38     49.06 o 
   2   7  16      173.92      164.33     18.66 o 
   3   7  16      385.50      402.78     23.05 o 
   4   7  16      253.64      263.29     14.72 o 
   5   7  16       67.26       59.72      7.38 o 
   6   7  16      106.45      102.81     12.93 o 
   7   7  16      412.62      435.26     19.26 o 
   8   7  16       93.93       80.12     10.26 o 
   9   7  16      318.97      302.53     22.21 o 
   0   8  16      176.51      150.85     19.39 o 
   1   8  16      230.48      198.36     20.61 o 
   2   8  16      452.32      478.80     27.63 o 
   3   8  16      691.17      760.48     36.07 o 
   4   8  16       54.12       47.74      9.47 o 
   5   8  16      309.55      311.72     21.15 o 
   6   8  16       24.26       12.20      5.53 o 
   7   8  16      113.96      112.00     10.77 o 
   1   9  16       59.02       64.45     11.82 o 
   2   9  16        7.51        5.11      4.41 o 
   2   0  17      969.11     1046.49     36.28 o 
   4   0  17     2901.36     2983.82    182.79 o 
   6   0  17     2779.07     2898.49     75.03 o 
   8   0  17      115.25      129.75     22.71 o 
  10   0  17      369.39      250.60     63.79 o 
  12   0  17      147.59      111.84     32.71 o 
  14   0  17     1131.89     1375.65    137.14 o 
   0   1  17      190.12      189.11     13.91 o 
   1   1  17     1174.29     1112.42     23.54 o 
   2   1  17      275.78      306.77     19.48 o 
   3   1  17     4647.74     4645.56     89.96 o 
   4   1  17      302.49      278.78     10.21 o 
   5   1  17     2233.31     2252.18     54.22 o 
   6   1  17      274.69      282.21     12.92 o 
   7   1  17     1641.23     1668.60     43.59 o 
   8   1  17        3.51       12.63      3.65 o 
   9   1  17      591.37      594.81     28.29 o 
  10   1  17      305.92      256.81     21.36 o 
  11   1  17      453.97      395.24     26.40 o 
  12   1  17       20.67       29.80      9.58 o 
  13   1  17       50.37       32.94     10.79 o 
  14   1  17      143.68      143.64     29.27 o 
   1   2  17      455.78      428.92     13.12 o 
   2   2  17      415.20      421.21     21.80 o 
   3   2  17      766.98      789.78     26.73 o 
   4   2  17      309.49      300.52      8.87 o 
   5   2  17      731.57      684.66     21.91 o 
   6   2  17       26.67       24.24      2.96 o 
   7   2  17      944.62      905.72     36.15 o 
   8   2  17       40.73       62.87     17.89 o 
   9   2  17      544.57      582.13     33.71 o 
  10   2  17      159.48      145.57     21.12 o 
  11   2  17      253.30      231.96     22.10 o 
  12   2  17       37.57       25.86      6.84 o 
  13   2  17       69.99       68.04     15.37 o 
  14   2  17      128.02      112.02     36.47 o 
   0   3  17      709.77      712.92     21.96 o 
   1   3  17      473.28      480.27      9.95 o 
   2   3  17      128.16      141.59     10.72 o 
   3   3  17     1165.11     1217.80     26.34 o 
   4   3  17      346.00      329.04     10.46 o 
   5   3  17       62.82       60.68      7.82 o 
   6   3  17      384.10      352.68     16.78 o 
   7   3  17        7.92       18.28      3.40 o 
   8   3  17      970.76      973.91     38.21 o 
   9   3  17       11.11       12.16      3.60 o 
  10   3  17      227.87      201.24     16.01 o 
  11   3  17      104.72       99.86     10.04 o 
  12   3  17       30.57       20.08      6.62 o 
  13   3  17       59.62       42.73     10.88 o 
  14   3  17      273.42      245.25     62.12 o 
   1   4  17      433.42      391.21     12.24 o 
   2   4  17       43.51       44.69      6.20 o 
   3   4  17      435.67      560.33     21.99 o 
   4   4  17      610.50      610.69     22.67 o 
   5   4  17      173.68      163.36     13.75 o 
   6   4  17      617.36      592.41     21.30 o 
   7   4  17       24.64       24.10      4.11 o 
   8   4  17        9.70       13.18      3.23 o 
   9   4  17      349.71      360.92     26.03 o 
  10   4  17       10.52        8.44      3.99 o 
  11   4  17      137.48      135.04     14.78 o 
  12   4  17       92.28       75.34     13.44 o 
  13   4  17       79.48       68.42     15.50 o 
   0   5  17      255.26      252.75     14.93 o 
   1   5  17      121.89      119.54     11.72 o 
   2   5  17     1293.51     1389.30     26.40 o 
   3   5  17      925.61      901.32     16.25 o 
   4   5  17      153.36      153.63     13.23 o 
   5   5  17      408.40      408.06     13.37 o 
   6   5  17      149.97      138.19     12.86 o 
   7   5  17       75.18       77.59      8.99 o 
   8   5  17      133.57      153.21     14.98 o 
   9   5  17      168.41      164.91     16.63 o 
  10   5  17      606.47      683.13     30.16 o 
  11   5  17      331.49      293.73     25.81 o 
  12   5  17       37.48       37.71      8.28 o 
   1   6  17      207.25      215.01     25.66 o 
   2   6  17      232.58      231.61     13.59 o 
   3   6  17      371.73      402.98     16.65 o 
   4   6  17       57.68       59.05      9.16 o 
   5   6  17       57.43       67.65      8.74 o 
   6   6  17      153.61      147.63     16.43 o 
   7   6  17      485.59      487.33     21.11 o 
   8   6  17      801.64      842.44     30.25 o 
   9   6  17      428.98      447.32     28.91 o 
  10   6  17       21.63       24.89      7.43 o 
  11   6  17      337.78      361.89     31.48 o 
   0   7  17     1909.83     1979.94    144.58 o 
   1   7  17      548.62      575.16     27.24 o 
   2   7  17     1572.18     1684.25     55.83 o 
   3   7  17      287.11      348.57     32.86 o 
   4   7  17      209.97      184.23     21.74 o 
   5   7  17      151.63      154.24     18.95 o 
   6   7  17      174.92      164.38     17.35 o 
   7   7  17       65.22       64.33      9.07 o 
   8   7  17       92.20       87.63     13.28 o 
   9   7  17      396.05      445.01     39.46 o 
   1   8  17      169.25      164.40     22.67 o 
   2   8  17       76.85       49.18     10.36 o 
   3   8  17        5.47        8.72      4.52 o 
   4   8  17       84.14       83.21     11.66 o 
   5   8  17       96.29       87.41     11.34 o 
   6   8  17      151.49      149.20     21.95 o 
   0   0  18     1880.53     2099.21    111.74 o 
   2   0  18     1520.32     1492.57     49.37 o 
   4   0  18     1991.09     1801.59     61.75 o 
   6   0  18     2329.63     2488.07     64.88 o 
   8   0  18      203.08      227.47     23.66 o 
  10   0  18     1405.65     1384.50    127.16 o 
  12   0  18      105.19      122.82     38.18 o 
  14   0  18      406.88      352.71     55.89 o 
   1   1  18     1269.45     1214.13     31.20 o 
   2   1  18      424.30      401.13     11.37 o 
   3   1  18     1083.76      974.37     27.67 o 
   4   1  18      890.53      875.62     20.60 o 
   5   1  18      209.96      276.80     19.84 o 
   6   1  18       49.57       43.75      6.43 o 
   7   1  18      739.84      686.34     17.10 o 
   8   1  18       17.38       13.51      3.30 o 
   9   1  18      557.89      588.62     25.56 o 
  10   1  18       70.77       71.70      8.47 o 
  11   1  18      580.57      594.02     35.91 o 
  12   1  18       90.29       55.98     14.38 o 
  13   1  18       55.81       50.39     16.20 o 
  14   1  18      167.28      116.32     29.19 o 
   0   2  18     2534.95     2903.58    105.87 o 
   1   2  18      762.61      682.64     25.29 o 
   2   2  18       62.95       56.23      5.65 o 
   3   2  18      538.05      477.42     15.15 o 
   4   2  18      418.23      409.20     15.46 o 
   5   2  18      175.18      202.17     12.48 o 
   6   2  18       82.21       74.18      9.77 o 
   7   2  18     1405.13     1438.64     32.98 o 
   8   2  18      104.46       89.88     13.10 o 
   9   2  18       91.92       97.80     12.72 o 
  10   2  18     2134.45     2283.16    104.16 o 
  11   2  18      217.57      241.38     23.05 o 
  12   2  18      212.35      219.97     29.43 o 
  13   2  18      138.65      152.00     31.73 o 
  14   2  18      202.05      210.17     44.19 o 
   1   3  18      222.18      237.06     12.23 o 
   2   3  18      142.93      132.17     10.01 o 
   3   3  18      370.25      367.22     15.19 o 
   4   3  18      341.29      301.53     13.05 o 
   5   3  18      129.05      121.93     14.43 o 
   6   3  18      155.33      170.13     15.38 o 
   7   3  18      664.58      660.50     22.76 o 
   8   3  18       89.56       84.22     10.46 o 
   9   3  18       94.96       93.41     12.17 o 
  10   3  18      262.88      285.25     16.74 o 
  11   3  18      224.54      259.71     26.81 o 
  12   3  18      116.09      109.25     16.48 o 
  13   3  18       23.22       25.52      9.32 o 
   0   4  18       69.32       53.54     11.58 o 
   1   4  18       24.42       30.51      4.97 o 
   2   4  18      298.16      256.60      9.56 o 
   3   4  18     2019.53     2058.15     47.98 o 
   4   4  18      366.62      352.89     15.33 o 
   5   4  18      902.56     1010.56     34.18 o 
   6   4  18      232.86      262.81     14.27 o 
   7   4  18      724.52      787.81     29.12 o 
   8   4  18      239.26      230.91     15.19 o 
   9   4  18        6.58        0.11      4.40 o 
  10   4  18       47.18       46.98      7.67 o 
  11   4  18      108.21      110.14     14.46 o 
  12   4  18       65.05       71.45     12.08 o 
   1   5  18       82.12       92.21     11.45 o 
   2   5  18      310.35      278.59     18.22 o 
   3   5  18      147.71      154.35     14.73 o 
   4   5  18      744.21      752.13     28.69 o 
   5   5  18      162.06      271.61     49.28 o 
   6   5  18      121.38      139.53     13.37 o 
   7   5  18      230.29      219.68     20.77 o 
   8   5  18      123.90      120.66     11.44 o 
   9   5  18      113.83      112.36     13.34 o 
  10   5  18      277.93      273.94     27.57 o 
  11   5  18      709.63      764.58     35.86 o 
   0   6  18      465.64      531.20     37.05 o 
   1   6  18      456.61      458.56     27.69 o 
   2   6  18      139.11      152.74     16.30 o 
   3   6  18      752.55      747.12     32.48 o 
   4   6  18      163.75      154.81     16.02 o 
   5   6  18       64.79       72.43     11.28 o 
   6   6  18     1027.81     1142.93     40.71 o 
   7   6  18       92.86      116.90     15.11 o 
   8   6  18      655.14      669.99     38.08 o 
   9   6  18      423.35      442.72     24.76 o 
  10   6  18       30.98       27.98      8.76 o 
   1   7  18       63.16       74.21     12.74 o 
   2   7  18      549.97      536.07     26.61 o 
   3   7  18       87.99       72.01     14.02 o 
   4   7  18      697.21      695.46     29.72 o 
   5   7  18        3.49       20.70      4.61 o 
   6   7  18      485.38      501.91     30.04 o 
   7   7  18       97.83      104.78     11.00 o 
   8   7  18      152.05      157.27     19.91 o 
   0   8  18      673.53      715.16     60.13 o 
   1   8  18      112.00       96.52     13.47 o 
   2   8  18      104.44      109.88     11.03 o 
   3   8  18      613.23      581.36     25.86 o 
   4   8  18      184.74      160.31     25.88 o 
   5   8  18       41.74       34.95      7.34 o 
   2   0  19      627.76      724.11     63.57 o 
   4   0  19     3038.78     3290.05     97.80 o 
   6   0  19     1312.46     1429.54     50.00 o 
   8   0  19       68.17       72.34     20.74 o 
  10   0  19      239.54      223.63     48.43 o 
  12   0  19      111.52      129.23     30.93 o 
   0   1  19     6068.71     5715.55    318.01 o 
   1   1  19      442.62      407.20     15.23 o 
   2   1  19      170.23      160.67     12.51 o 
   3   1  19     1400.69     1568.14     38.01 o 
   4   1  19      392.23      425.83     28.65 o 
   5   1  19       43.62       40.68      6.99 o 
   6   1  19      204.12      197.06     13.05 o 
   7   1  19      772.43      802.36     26.92 o 
   8   1  19        8.63       12.86      3.34 o 
   9   1  19      486.42      519.29     27.98 o 
  10   1  19      126.79      102.89     17.34 o 
  11   1  19       47.62       32.25      7.86 o 
  12   1  19       56.75       45.91     22.40 o 
  13   1  19      139.19      152.75     30.25 o 
   1   2  19      759.16      751.17     20.78 o 
   2   2  19      346.63      346.91     25.52 o 
   3   2  19       22.65       17.78      3.64 o 
   4   2  19     1073.65     1165.57     29.43 o 
   5   2  19      192.63      177.09      8.63 o 
   6   2  19      188.88      170.09     15.11 o 
   7   2  19       97.45      103.84     12.46 o 
   8   2  19      426.58      457.20     23.89 o 
   9   2  19      136.90      115.81     13.94 o 
  10   2  19      271.53      294.72     21.51 o 
  11   2  19      647.08      685.00     30.42 o 
  12   2  19      180.96      184.29     23.90 o 
  13   2  19       52.00       32.33     11.71 o 
   0   3  19      205.03      229.03     20.64 o 
   1   3  19       33.18       36.18      6.50 o 
   2   3  19      231.22      253.84     15.48 o 
   3   3  19     1881.77     2027.76     34.25 o 
   4   3  19      150.86      156.45     19.25 o 
   5   3  19      108.40      127.27     11.57 o 
   6   3  19       44.73       60.26     11.29 o 
   7   3  19      346.46      315.17     15.07 o 
   8   3  19      131.64      124.10     14.75 o 
   9   3  19        7.37       15.89      4.35 o 
  10   3  19      739.72      779.43     29.91 o 
  11   3  19      187.66      192.24     24.82 o 
  12   3  19      390.88      399.73     26.16 o 
   1   4  19      369.58      370.30     13.09 o 
   2   4  19       25.87       42.39      8.22 o 
   3   4  19      232.92      255.09     27.51 o 
   4   4  19      366.09      347.93     17.61 o 
   5   4  19      174.22      160.34     19.25 o 
   6   4  19      621.15      603.56     28.47 o 
   7   4  19      323.99      312.85     22.31 o 
   8   4  19      701.61      743.30     36.64 o 
   9   4  19      204.20      232.17     17.83 o 
  10   4  19        3.45        2.17      3.90 o 
  11   4  19      175.94      185.50     11.86 o 
  12   4  19       65.08       63.37      9.56 o 
   0   5  19     1505.33     1472.47     90.43 o 
   1   5  19      142.43      150.27     13.17 o 
   2   5  19      175.49      167.33     20.47 o 
   3   5  19       40.49       58.87     10.60 o 
   4   5  19     1088.68     1118.60     47.51 o 
   5   5  19      402.72      396.13     22.77 o 
   6   5  19      407.00      413.28     23.47 o 
   7   5  19       82.63       91.79     10.21 o 
   8   5  19      934.44     1030.80     38.49 o 
   9   5  19      184.67      164.78     21.63 o 
  10   5  19      451.93      481.26     24.67 o 
  11   5  19       11.96       24.00     10.67 o 
   1   6  19      687.92      705.32     39.87 o 
   2   6  19       39.01       37.77      7.60 o 
   3   6  19      234.93      248.54     25.11 o 
   4   6  19       77.42       75.12      9.39 o 
   5   6  19      547.56      535.59     27.61 o 
   6   6  19        1.43        6.26      5.31 o 
   7   6  19      912.38      924.63     71.64 o 
   8   6  19      465.50      507.61     26.50 o 
   9   6  19      351.61      386.91     36.90 o 
   0   7  19     1514.35     1636.07     78.44 o 
   1   7  19     1028.91     1050.37     43.24 o 
   2   7  19       26.59       22.65      5.70 o 
   3   7  19      308.59      349.16     30.43 o 
   4   7  19      117.81      101.61     14.34 o 
   5   7  19      217.68      195.80     24.67 o 
   6   7  19       12.50       12.14      6.80 o 
   7   7  19       16.92       14.23      3.99 o 
   1   8  19       88.35       91.87     14.40 o 
   2   8  19       25.18       29.75      9.19 o 
   3   8  19      166.80      186.61     35.00 o 
   0   0  20     1991.04     2057.66    104.95 o 
   2   0  20      336.19      342.22     17.22 o 
   4   0  20      700.86      665.02     23.43 o 
   6   0  20      789.83      856.72     36.93 o 
   8   0  20        6.85        5.65      4.85 o 
  10   0  20       26.18       19.19     19.57 o 
  12   0  20       26.47       10.10     15.46 o 
   1   1  20      688.12      745.16     24.20 o 
   2   1  20      466.62      461.78     19.80 o 
   3   1  20      606.22      565.55     24.77 o 
   4   1  20       72.40       70.75      9.19 o 
   5   1  20       98.11      139.07     10.64 o 
   6   1  20       74.18       97.32     11.38 o 
   7   1  20        2.75        3.39      3.51 o 
   8   1  20      251.93      219.54     16.33 o 
   9   1  20      195.81      216.06     16.77 o 
  10   1  20       42.20       33.35      5.91 o 
  11   1  20      216.94      221.93     27.85 o 
  12   1  20        3.38        4.16     13.71 o 
  13   1  20       73.45       55.78     18.73 o 
   0   2  20      265.70      290.17     19.14 o 
   1   2  20      172.98      183.55     16.04 o 
   2   2  20      809.46      797.95     24.88 o 
   3   2  20       12.34       16.44      4.12 o 
   4   2  20      703.06      701.67     19.01 o 
   5   2  20      110.04       89.53     12.81 o 
   6   2  20      203.04      199.85     22.29 o 
   7   2  20      913.28     1029.74     39.62 o 
   8   2  20      474.90      501.41     24.03 o 
   9   2  20       73.67       76.07     12.67 o 
  10   2  20      263.86      311.04     26.24 o 
  11   2  20      139.30      134.96     19.32 o 
  12   2  20       27.20       30.97     10.63 o 
   1   3  20      299.86      316.81     14.24 o 
   2   3  20     2240.72     2370.13     39.89 o 
   3   3  20      146.57      125.89     10.37 o 
   4   3  20      206.56      189.67     20.16 o 
   5   3  20       31.22       29.49      5.70 o 
   6   3  20       11.77       13.17      3.80 o 
   7   3  20       19.57       11.69      4.58 o 
   8   3  20       38.07       28.12      5.35 o 
   9   3  20      231.38      245.46     18.87 o 
  10   3  20      162.02      158.16     15.84 o 
  11   3  20      210.44      173.45     22.54 o 
  12   3  20      241.15      227.85     39.12 o 
   0   4  20     2026.13     2028.11     89.65 o 
   1   4  20      735.08      769.94     32.72 o 
   2   4  20      483.53      484.94     19.28 o 
   3   4  20      153.16      151.48     13.93 o 
   4   4  20        8.13        8.20      5.37 o 
   5   4  20     1275.64     1362.51     56.20 o 
   6   4  20       91.07      102.12     14.22 o 
   7   4  20      627.69      656.26     26.73 o 
   8   4  20      207.13      217.39     14.43 o 
   9   4  20      292.01      313.96     11.91 o 
  10   4  20       23.34       27.07      8.73 o 
  11   4  20      763.68      928.22     66.85 o 
   1   5  20      183.11      161.92     19.85 o 
   2   5  20       92.16       99.13     11.29 o 
   3   5  20       50.76       56.87      9.16 o 
   4   5  20      796.25      822.33     39.51 o 
   5   5  20       21.71       18.95      5.94 o 
   6   5  20      530.84      566.88     21.11 o 
   7   5  20      140.60      125.65     17.49 o 
   8   5  20       70.90       64.24     13.27 o 
   9   5  20      173.81      162.31     22.36 o 
  10   5  20      223.26      184.08     25.04 o 
   0   6  20      342.79      364.37     26.40 o 
   1   6  20      743.30      791.95     34.11 o 
   2   6  20      645.97      603.72     26.22 o 
   3   6  20       65.39       57.90     12.04 o 
   4   6  20       26.64       28.91      6.48 o 
   5   6  20      802.95      915.79     51.50 o 
   6   6  20       32.36       29.93      5.50 o 
   7   6  20       20.24       19.62      6.15 o 
   8   6  20      381.60      379.30     26.21 o 
   1   7  20      518.46      538.74     35.38 o 
   2   7  20       50.05       52.94      9.57 o 
   3   7  20      514.79      521.75     23.50 o 
   4   7  20      112.66      114.98     17.14 o 
   5   7  20       46.07       63.08      9.93 o 
   2   0  21       43.18       48.95      8.29 o 
   4   0  21       14.04       35.52     13.00 o 
   6   0  21      175.63      182.88     19.31 o 
   8   0  21       32.06       28.14      8.31 o 
  10   0  21      133.87      150.94     30.38 o 
  12   0  21      201.90      173.63     61.84 o 
   0   1  21      351.15      366.85     17.87 o 
   1   1  21      459.20      478.72     14.95 o 
   2   1  21       33.92       40.37      6.33 o 
   3   1  21     1211.40     1302.87     28.16 o 
   4   1  21      200.66      224.41     11.57 o 
   5   1  21     1670.53     1731.50     54.64 o 
   6   1  21       28.69       22.66      4.27 o 
   7   1  21       30.39       24.59      6.05 o 
   8   1  21       74.76       72.58     10.72 o 
   9   1  21      101.31      123.80     14.87 o 
  10   1  21       35.16       24.68      7.03 o 
  11   1  21      604.32      534.04     44.97 o 
  12   1  21       99.48       85.01     18.99 o 
   1   2  21       97.13       89.95     10.70 o 
   2   2  21      355.67      338.42     11.64 o 
   3   2  21      171.84      177.01     10.20 o 
   4   2  21      106.25      103.55     14.06 o 
   5   2  21      108.77       99.86     11.65 o 
   6   2  21      494.76      504.41     25.34 o 
   7   2  21      128.05      153.28     14.16 o 
   8   2  21       60.58       69.45      9.38 o 
   9   2  21       79.10       84.80      9.68 o 
  10   2  21        6.66        7.82      4.35 o 
  11   2  21      103.58       70.38     11.37 o 
  12   2  21      330.65      309.06     44.87 o 
   0   3  21       16.18       14.84      6.05 o 
   1   3  21      564.49      578.24     20.54 o 
   2   3  21      483.31      496.33     35.46 o 
   3   3  21      572.43      616.03     25.46 o 
   4   3  21      408.44      409.17     18.24 o 
   5   3  21       80.51       76.92      9.10 o 
   6   3  21      148.53      158.99     15.98 o 
   7   3  21       74.64       43.37      7.99 o 
   8   3  21     1090.25     1303.99     44.06 o 
   9   3  21       65.36       57.70     10.30 o 
  10   3  21       79.66       72.48     10.47 o 
  11   3  21      551.65      551.52     41.58 o 
   1   4  21      603.47      615.89     26.91 o 
   2   4  21      168.76      153.05     19.64 o 
   3   4  21       92.59       75.65     10.36 o 
   4   4  21       86.63       85.02     12.43 o 
   5   4  21      202.99      204.71     17.30 o 
   6   4  21        6.00        8.51      4.50 o 
   7   4  21      134.09      125.22     14.98 o 
   8   4  21       91.47       92.73     11.46 o 
   9   4  21      116.87      113.70     16.42 o 
  10   4  21       77.52       62.43      9.66 o 
   0   5  21       46.43       55.46     17.09 o 
   1   5  21      237.28      243.32     17.32 o 
   2   5  21     1317.01     1479.19     79.87 o 
   3   5  21       60.53       86.88     10.97 o 
   4   5  21      451.23      414.08     20.62 o 
   5   5  21      227.12      203.67     21.95 o 
   6   5  21      496.73      464.50     19.28 o 
   7   5  21       24.61       21.85      3.89 o 
   8   5  21      735.95      841.14     29.62 o 
   9   5  21       29.10       27.88      5.39 o 
   1   6  21      591.41      583.61     29.51 o 
   2   6  21       21.33       23.51      7.34 o 
   3   6  21      165.69      154.02     24.32 o 
   4   6  21       44.70       42.93      8.86 o 
   5   6  21       23.72       31.58      5.58 o 
   6   6  21      110.62      114.52     10.47 o 
   7   6  21      186.52      148.01     19.86 o 
   0   7  21      336.87      341.14     24.56 o 
   1   7  21      189.07      164.19     21.71 o 
   2   7  21      192.41      200.96     24.34 o 
   3   7  21      247.36      209.84     33.48 o 
   4   7  21       43.32       48.17     10.44 o 
   0   0  22     8822.44    10459.49    536.86 o 
   2   0  22       82.78       58.03     10.17 o 
   4   0  22      580.63      541.24     25.36 o 
   6   0  22      375.72      470.64     45.12 o 
   8   0  22      816.15      797.79     61.89 o 
  10   0  22     1027.61     1048.07    651.46 o 
   1   1  22      407.88      441.52     16.20 o 
   2   1  22      551.46      567.51     20.46 o 
   3   1  22      143.70      129.80     12.82 o 
   4   1  22      196.12      225.06     15.19 o 
   5   1  22       21.05       18.66      4.29 o 
   6   1  22       36.95       40.19      5.46 o 
   7   1  22      182.88      177.29     18.12 o 
   8   1  22      362.45      341.10     12.32 o 
   9   1  22      162.97      143.12     21.48 o 
  10   1  22       55.57       49.58     10.27 o 
  11   1  22      190.96      188.34     41.21 o 
   0   2  22      588.02      627.08     31.44 o 
   1   2  22      410.15      426.41     17.11 o 
   2   2  22      211.76      211.51     14.34 o 
   3   2  22       65.27       80.56      8.43 o 
   4   2  22      650.50      646.63     29.53 o 
   5   2  22     1092.52     1147.70     48.81 o 
   6   2  22      171.63      182.90     15.89 o 
   7   2  22      156.36      150.77     14.35 o 
   8   2  22      304.29      282.33     14.89 o 
   9   2  22      237.89      220.90     32.81 o 
  10   2  22      117.94      138.98     16.17 o 
  11   2  22       31.46       20.03      4.13 o 
   1   3  22      380.19      399.45     18.59 o 
   2   3  22       49.52       42.42      6.92 o 
   3   3  22       13.15       13.25      5.15 o 
   4   3  22      519.41      507.11     27.34 o 
   5   3  22      186.67      180.45     18.85 o 
   6   3  22      413.95      441.14     18.48 o 
   7   3  22      110.16      112.68     12.75 o 
   8   3  22      134.99       99.49     12.65 o 
   9   3  22        3.92       11.27      6.05 o 
  10   3  22       25.04       23.88      5.10 o 
   0   4  22       18.89       16.01     14.63 o 
   1   4  22      427.86      457.53     30.29 o 
   2   4  22       84.22       87.73     12.30 o 
   3   4  22       57.80       78.33     11.26 o 
   4   4  22       10.16       10.20      4.11 o 
   5   4  22      433.08      466.13     20.97 o 
   6   4  22       35.06       43.46      7.05 o 
   7   4  22       14.78       17.74      4.07 o 
   8   4  22       42.12       38.27      7.42 o 
   9   4  22      123.55       99.94     15.14 o 
   1   5  22       37.18       38.06      7.65 o 
   2   5  22      142.17      112.31     16.40 o 
   3   5  22      633.00      636.10     32.98 o 
   4   5  22      347.75      337.71     22.78 o 
   5   5  22      541.69      553.64     34.75 o 
   6   5  22       21.18       18.38      6.08 o 
   7   5  22      155.93      131.68     20.41 o 
   8   5  22       23.24       19.75      5.76 o 
   0   6  22      607.92      645.44     62.15 o 
   1   6  22      204.44      216.45     29.09 o 
   2   6  22       63.27       44.14      7.89 o 
   3   6  22     1005.94     1093.79     41.73 o 
   4   6  22      173.44      153.64     21.35 o 
   5   6  22       11.76       15.75      6.81 o 
   2   0  23      358.76      389.20     61.36 o 
   4   0  23      672.07      650.86     32.15 o 
   6   0  23      960.45     1070.53     64.65 o 
   8   0  23      211.07      170.29     57.55 o 
  10   0  23       30.13       48.24     16.37 o 
   0   1  23      226.96      208.68     29.92 o 
   1   1  23      201.78      189.16     13.27 o 
   2   1  23      132.33      123.76     12.55 o 
   3   1  23     1102.46     1203.01     45.64 o 
   4   1  23      115.49      115.45     11.73 o 
   5   1  23       26.17       19.54      5.02 o 
   6   1  23      131.73      121.37     12.02 o 
   7   1  23     1265.97     1463.30     47.96 o 
   8   1  23       14.37       14.68      5.60 o 
   9   1  23       92.60       77.02     14.54 o 
  10   1  23      243.38      165.43     34.47 o 
   1   2  23      421.95      435.53     18.73 o 
   2   2  23      540.57      566.59     26.01 o 
   3   2  23      338.98      341.47     19.20 o 
   4   2  23      212.23      192.42     19.48 o 
   5   2  23       52.41       45.39      8.12 o 
   6   2  23       42.02       41.26      6.79 o 
   7   2  23       69.98       55.47      8.60 o 
   8   2  23      133.86      143.21     16.23 o 
   9   2  23      139.41      130.42     16.82 o 
  10   2  23       10.84        4.69      5.35 o 
   0   3  23        6.74       18.51      5.14 o 
   1   3  23      145.09      115.88     17.37 o 
   2   3  23       89.82      102.48     16.30 o 
   3   3  23      176.25      184.69     17.73 o 
   4   3  23      192.44      177.53     22.95 o 
   5   3  23        5.83        3.54      5.24 o 
   6   3  23      310.67      271.42      9.71 o 
   7   3  23      297.23      310.93     23.17 o 
   8   3  23       61.73       57.95      9.24 o 
   9   3  23       93.05       80.02     12.75 o 
   1   4  23      399.00      420.03     20.68 o 
   2   4  23        8.59       12.33      4.30 o 
   3   4  23       43.82       41.63      9.14 o 
   4   4  23       26.42       21.51      5.48 o 
   5   4  23       63.91       55.18      9.04 o 
   6   4  23       41.53       32.59      5.88 o 
   7   4  23      104.30       93.64     14.07 o 
   8   4  23      122.87       99.63     17.64 o 
   0   5  23      493.30      580.99     47.40 o 
   1   5  23      216.54      188.90     28.51 o 
   2   5  23       46.41       36.59      7.14 o 
   3   5  23      190.21      174.01     27.83 o 
   4   5  23      155.00      172.20     23.10 o 
   5   5  23     1052.93     1104.51     41.67 o 
   6   5  23      227.66      199.67     29.78 o 
   1   6  23      237.69      260.45     29.34 o 
   2   6  23       38.58       34.14      9.20 o 
   3   6  23      219.42      244.03     28.52 o 
   0   0  24     2541.26     2937.08    287.59 o 
   2   0  24     2622.76     2639.30    194.89 o 
   4   0  24        7.66        7.41      4.50 o 
   6   0  24      530.08      487.37     62.42 o 
   8   0  24      237.73      199.24     74.62 o 
   1   1  24      738.14      830.18     36.64 o 
   2   1  24       32.62       35.38      6.59 o 
   3   1  24       81.74       65.83     11.29 o 
   4   1  24      244.55      250.36     16.58 o 
   5   1  24      300.83      301.64     10.98 o 
   6   1  24      128.32      111.14     15.86 o 
   7   1  24      209.11      162.03     18.64 o 
   8   1  24        7.08       13.73      6.97 o 
   9   1  24      140.61      103.08     17.16 o 
   0   2  24     1365.88     1495.53     89.73 o 
   1   2  24       59.47       61.25      8.28 o 
   2   2  24      758.86      787.56     28.45 o 
   3   2  24      238.24      219.01     19.89 o 
   4   2  24      125.02      142.91     15.12 o 
   5   2  24       31.22       30.82      7.06 o 
   6   2  24       85.28       92.13     12.72 o 
   7   2  24      649.49      674.83     37.56 o 
   8   2  24       14.52       17.70      6.98 o 
   9   2  24      351.73      389.84     31.39 o 
   1   3  24      399.92      408.36     16.10 o 
   2   3  24      218.94      227.31     11.00 o 
   3   3  24      314.11      333.36     16.81 o 
   4   3  24      302.38      292.58     15.23 o 
   5   3  24      138.83      126.31     14.95 o 
   6   3  24       44.63       46.71      6.55 o 
   7   3  24       66.40       72.30     11.94 o 
   8   3  24      157.50      173.85     15.85 o 
   0   4  24       90.64       78.96     15.79 o 
   1   4  24      490.80      502.26     31.19 o 
   2   4  24       36.96       42.78      8.40 o 
   3   4  24      192.53      190.03     31.22 o 
   4   4  24       90.12       83.03      9.79 o 
   5   4  24       96.27       93.43     11.62 o 
   6   4  24      298.24      279.74     27.76 o 
   7   4  24      349.86      358.11     27.94 o 
   1   5  24       29.86       30.25      9.16 o 
   2   5  24      131.48      104.46     12.15 o 
   3   5  24       42.90       38.13      6.82 o 
   4   5  24       45.88       45.78      8.49 o 
   2   0  25       44.79       37.06      9.83 o 
   4   0  25     1411.27     1549.86     81.42 o 
   6   0  25      240.01      224.99     29.26 o 
   8   0  25      132.93      117.60     47.72 o 
   0   1  25      219.32      180.64     25.51 o 
   1   1  25      734.53      784.28     24.38 o 
   2   1  25       60.07       67.54      8.61 o 
   3   1  25      420.52      427.13     19.56 o 
   4   1  25       15.82       16.23      5.13 o 
   5   1  25      369.46      415.29     25.66 o 
   6   1  25       10.92        8.27      4.54 o 
   7   1  25       76.73       58.99     12.49 o 
   8   1  25       34.03       23.14      6.78 o 
   1   2  25       68.89       57.55      9.24 o 
   2   2  25       72.55       79.16     11.53 o 
   3   2  25      146.68      126.86     15.47 o 
   4   2  25      175.83      167.30     21.74 o 
   5   2  25      100.66       83.80      8.87 o 
   6   2  25      272.02      290.96     19.10 o 
   7   2  25      122.35      108.07     14.20 o 
   0   3  25      357.43      369.15     39.37 o 
   1   3  25       24.51       20.34      5.93 o 
   2   3  25      649.43      733.85     39.27 o 
   3   3  25       78.17       72.71      9.31 o 
   4   3  25      234.22      250.18     25.12 o 
   5   3  25      510.02      525.68     24.08 o 
   6   3  25      123.73      129.65     16.44 o 
   1   4  25      941.43      990.28     42.02 o 
   2   4  25       21.03       15.75      8.27 o 
   3   4  25       81.51       74.40     10.98 o 
   4   4  25        2.78       18.83      5.03 o 
   5   4  25       57.39       39.99      6.30 o 
   0   5  25       67.29       49.71     14.29 o 
   1   5  25       56.63       41.30      8.81 o 
   0   0  26     1476.72     1521.57     86.14 o 
   2   0  26      227.33      255.20     22.08 o 
   4   0  26      887.89     1069.78    660.69 o 
   6   0  26       46.76       54.37     26.02 o 
   1   1  26       91.23       78.19      8.95 o 
   2   1  26       90.28       83.76     11.77 o 
   3   1  26      149.90      107.43     14.77 o 
   4   1  26       89.20       73.53     11.82 o 
   5   1  26       60.33       63.67      9.20 o 
   6   1  26       44.57       51.31      9.17 o 
   0   2  26      475.13      560.51     45.89 o 
   1   2  26      550.33      640.66     32.86 o 
   2   2  26       56.52       34.96      5.94 o 
   3   2  26       14.20        5.05      4.78 o 
   4   2  26       64.91       75.72     11.13 o 
   5   2  26      146.34      149.00     16.74 o 
   6   2  26      244.81      250.67     24.50 o 
   1   3  26       13.77        8.92      5.23 o 
   2   3  26      367.63      340.07     20.32 o 
   3   3  26       35.64       33.26      7.34 o 
   4   3  26      245.80      204.29     27.88 o 
   5   3  26        6.26       15.83      3.25 o 
   0   4  26       47.77       30.59      9.66 o 
   1   4  26      199.61      132.98     21.73 o 
   2   4  26      134.44      119.40     16.85 o 
   2   0  27      195.18      172.22     34.63 o 
   4   0  27      153.97      123.49     60.09 o 
   0   1  27     1371.87     1479.01     68.38 o 
   1   1  27        6.75       12.15      5.52 o 
   2   1  27       43.33       34.41      8.45 o 
   3   1  27      746.88      898.93     47.20 o 
   4   1  27      149.96      131.87     20.15 o 
   1   2  27      288.17      292.38     27.48 o 
   2   2  27       64.60       46.73      9.71 o 
   3   2  27      113.39      123.16     15.86 o 
   4   2  27       46.91       24.42     12.64 o 
   0   3  27      322.44      311.19     33.47 o 
   1   3  27       27.84       24.18      5.84 o 
   0   0  28     1831.55     2123.12    297.04 o 
                                                 
